# Supplementary material for: Replacement of TCR Dβ With Immunoglobulin DH DSP2.3 Imposes a Tyrosine-Enriched TCR Repertoire and Adversely Affects T Cell Development
Source: Front Immunol. 2020 Sep 29;11:573413. doi: 10.3389/fimmu.2020.573413 (PMC7550431; doi:10.3389/fimmu.2020.573413)
Supplement: Supplementary Table 1 — Sequences of CDR-B3 from thymocyte and splenic T cell subsets from WT and Dβ mutant mice. [file Table_1.XLSX]

## Sheet: CDR-B3 YTL Db2ko WT
Genotype	Tissue	FXN	ID	VB	DB	JB	VH	VP	V/D	No D	N	5'DP	DB	3'DP	D/J	N'	JP	J Loss	JB	CDR-H3 Amino Acid Sequence
WT	Thymus	DN2	DN2-1	13.1	1	J1-1	GCCAGCAGTG				CT	CC	GGGACAGGGG					2	AACACAGAAGTCTTC	ASSAPGQGNTEVF
WT	Thymus	DN2	DN2-10	13.1	1	J2-4	GCCAGCAG				AGT	CC	GGGACA			AAA		4	AAAACACCTTGTAC	ASRVRDKKNTLY
WT	Thymus	DN2	DN2-11	13.1	NoD	J1-3	GCCAGCAGTGATG			T								6	AAATACGCTCTAT	ASSDVNTLY
WT	Thymus	DN2	DN2-12	13.1	1	J1-4	GCCAGCAGTGATG						AGGGG			T		0	TTTCCAACGAAAGATTATTT	ASSDEGFSNERLF
WT	Thymus	DN2	DN2-13	13.1	NoD	J2-7	GCCAGCAGTGATG			AA								1	TCCTATGAACAGTAC	ASSDESYEQY
WT	Thymus	DN2	DN2-14	13.1	NoD	J2-7	GCCAGCAGTGATG			AC							AGGAG	0	CTCCTATGAACAGTAC	ASSDDRSSYEQY
WT	Thymus	DN2	DN2-15	13.1	1	J2-5	GCCAGCA				C		GACAGGGGGC					0	AACCAAGACACCCAGTAC	ASTTGGNQDTQY
WT	Thymus	DN2	DN2-17	13.1	1	J1-4	GCCAGCAGTGATG	CA			GA		GACAGGG			A		3	CCAACGAAAGATTATTT	ASSDAETGTNERLF
WT	Thymus	DN2	DN2-18	13.1	1	J1-4	GCCAGCA				A		GAC				AA	0	TTTCCAACGAAAGATTATTT	ASKTISNERLF
WT	Thymus	DN2	DN2-19	13.1	2	J2-3	GCCAGCAGTGATG						CTGGGGG			CT	CT	0	AGTGCAGAAACGCTGTAT	ASSDAGGSSAETLY
WT	Thymus	DN2	DN2-2	13.1	1	J1-1	GCCAGCA				AGA		GGACAGGGGG					1	AAACACAGAAGTCTTC	ASKRTGGNTEVF
WT	Thymus	DN2	DN2-20	13.1	1	J1-4	GCCAGCAGTGATG	CAT					GGACAGGGG					6	ACGAAAGATTATTT	ASSDAWTGDERLF
WT	Thymus	DN2	DN2-21	13.1	1	J2-3	GCCAGCAGTGAT				CCT	CC	GGGACAGGGGGC			AA		7	AAACGCTGTAT	ASSDPPGQGAKTLY
WT	Thymus	DN2	DN2-22	13.1	1	J1-2	GCCAGCAGTGAT						ACAGGG					2	AACTCCGACTACACC	ASSDTGNSDYT
WT	Thymus	DN2	DN2-23	13.1	1	J1-4	GCCAGCAGT		G				GGA			G		4	CAACGAAAGATTATTT	ASSGSNERLF
WT	Thymus	DN2	DN2-24	13.1	1	J1-4	GCCAGCAGTGATG				A		AGGG			TTAG		3	CCAACGAAAGATTATTT	ASSDEGLANERLF
WT	Thymus	DN2	DN2-25	13.1	1	J1-4	GCCAGCA				CT		GGAC			GGT		0	TTTCCAACGAAAGATTATTT	ASTGRFSNERLF
WT	Thymus	DN2	DN2-26	13.1	1	J1-1	GCCAGCAGTG				G		GGGACAGGG			C		8	GAAGTCTTC	ASSGGQGEVF
WT	Thymus	DN2	DN2-27	13.1	1	J1-2	GCCAGCAGT					CC	GGGACA					1	AAACTCCGACTACACC	ASSPGQNSDYT
WT	Thymus	DN2	DN2-28	13.1	1	J2-1	GCCAGCAGT				C		CAG			T		3	CTATGCTGAGCAGTTC	ASSPVYAEQF
WT	Thymus	DN2	DN2-29	13.1	1	J1-3	GCCAGCAGTG				GG	CC	GGGACA			A	AA	0	TTCTGGAAATACGCTCTAT	ASSGPGQNSGNTLY
WT	Thymus	DN2	DN2-3	13.1	1	J1-2	GCCAGCAGTGATG	C			T		ACAGGGG			AT		2	AACTCCGACTACACC	ASSDATGDNSDYT
WT	Thymus	DN2	DN2-30	13.1	1	J2-3	GCCAG		CAG				GGGG				ACT	0	AGTGCAGAAACGCTGTAT	ASRGTSAETLY
WT	Thymus	DN2	DN2-31	13.1	1	J1-5	GCCAGCAGTGAT				CT		GGGACAGGGG			T		5	ACCAGGCTCCGCTT	ASSDLGQGYQAPL
WT	Thymus	DN2	DN2-32	13.1	1	J2-3	GCCAGCAGTGATG	C			G		CAG			A		4	CAGAAACGCTGTAT	ASSDAQTETLY
WT	Thymus	DN2	DN2-33	13.1	1	J2-7	GCCAGCA				CA		ACAGGGGGC	GC				6	TGAACAGTAC	ASTTGGAEQY
WT	Thymus	DN2	DN2-34	13.1	1	J1-1	GCCAGCAGTG					CC	GGGACAGGG			T		0	CAAACACAGAAGTCTTC	ASSAGTGSNTEVF
WT	Thymus	DN2	DN2-35	13.1	1	J1-5	GCCAGCAGTG				ACCC		GGACAGGG			C		3	CAACCAGGCTCCGCTT	ASSDPDRANQAPL
WT	Thymus	DN2	DN2-36	13.1	2	J2-7	GCCAGCAGTG				GCGGGG	CC	GGGACTGGG					4	TATGAACAGTAC	ASSGGAGTGYEQY
WT	Thymus	DN2	DN2-37	13.1	1	J1-6	GCCAGCAG				A		GACAG					6	TAATTCGCCCCTCTAC	ASRDSNSPLY
WT	Thymus	DN2	DN2-38	13.1	1	J1-4	GCCAGCAGTG					C	GGGACAG				A	0	TTTCCAACGAAAGATTATTT	ASSAGQISNERLF
WT	Thymus	DN2	DN2-39	13.1	1	J1-1	GCCAGCAGTGATG	C			TC		GAC			T		4	CACAGAAGTCTTC	ASSDARLTEVF
WT	Thymus	DN2	DN2-4	13.1	2	J2-5	GCCAGCAGTGAT						CTGGGGGG			TCCT		3	CAAGACACCCAGTAC	ASSDLGGPQDTQY
WT	Thymus	DN2	DN2-40	13.1	2	J2-5	GCCAGCAGT		G				GACTGGGG			AGCTCCTATGAG		12	CAGTAC	ASSGLGSSYEQY
WT	Thymus	DN2	DN2-41	13.1	2	J2-5	GCCAGCAGTGAT				CA		ACTGGGGGGGC	GC		TGG		0	AACCAAGACACCCAGTAC	ASSDQLGGRWNQDTQY
WT	Thymus	DN2	DN2-42	13.1	1	J1-2	GCCAGCAG				CGAT		ACAGGG			AGG	G	0	CAAACTCCGACTACACC	ASSDTGRANSDYT
WT	Thymus	DN2	DN2-43	13.1	1	J2-1	GCCAGCAGT				C		CAGGGG			AC		7	GCTGAGCAGTTC	ASSPGDAEQF
WT	Thymus	DN2	DN2-44	13.1	2	J2-7	GCCAGCAGTGAT				C		ACTGGG			T		3	CTATGAACAGTAC	ASSDHWVYEQY
WT	Thymus	DN2	DN2-45	13.1	2	J2-3	GCCAGCAGT		G				GGACTGGGGG			C		3	GCAGAAACGCTGTAT	ASSGTGGAETLY
WT	Thymus	DN2	DN2-46	13.1	1	J2-2	GCCAGCAGTGATG	C			GG		CAG			A		1	AAACACCGGGCAGCTCTAC	ASSDAAENTGQLY
WT	Thymus	DN2	DN2-47	13.1	1	J2-3	GCCAGCAGTGAT		G				ACAGGGG			AGAGG		1	GTGCAGAAACGCTGTAT	ASSDDRGEGAETLY
WT	Thymus	DN2	DN2-48	13.1	1	J1-2	GCCAGCAGTGATG				GTC		GGGGGC	GC		AG		4	CTCCGACTACACC	ASSDGRGRSSDYT
WT	Thymus	DN2	DN2-49	13.1	1	J2-4	GCCAGCAGTG				AA		GGACAG					6	AACACCTTGTAC	ASSEGQNTLY
WT	Thymus	DN2	DN2-5	13.1	1	J1-1	GCCAGCAGTG				GAT	CC	GGGACA			A		0	CAAACACAGAAGTCTTC	ASSGSGTTNTEVF
WT	Thymus	DN2	DN2-50	13.1	1	J1-5	GCCAGCAGTG				GA		GGAC			GG		1	AACAACCAGGCTCCGCTT	ASSGGRNNQAPL
WT	Thymus	DN2	DN2-51	13.1	1	J1-2	GCCAGCAGTGA				A	CCC	GGGACA			AAC	G	0	CAAACTCCGACTACACC	ASSEPGTNANSDYT
WT	Thymus	DN2	DN2-52	13.1	1	J1-4	GCCAGCAGTG				A		GGGGC			TA		5	AACGAAAGATTATTT	ASSEGLNERLF
WT	Thymus	DN2	DN2-53	13.1	1	J2-4	GCCAGCAGTG				ACCC		GGGC			A		4	AAAACACCTTGTAC	ASSDPGKNTLY
WT	Thymus	DN2	DN2-54	13.1	1	J1-4	GCCAGCAG				CC		GACA			T	A	0	TTTCCAACGAAAGATTATTT	ASSRHISNERLF
WT	Thymus	DN2	DN2-55	13.1	1	J2-2	GCCAGCAGT		G				GGACA			ATT		2	AACACCGAGCAGCTCTAC	ASSGTINTEQLY
WT	Thymus	DN2	DN2-56	13.1	2	J2-4	GCCAGCAGTG						GGGACT			TG		0	AGTCAAAACACCTTGTAC	ASSGDLSQNTLY
WT	Thymus	DN2	DN2-57	13.1	1	J2-5	GCCAGCA				CT		CAGGGG			AGGGG		5	AGACACCCAGTAC	ASTQGRGDTQY
WT	Thymus	DN2	DN2-58	13.1	1	J1-4	GCCAGCAGT		G				GGACAGGGGGC	G				0	TTTCCAACGAAAGATTATTT	ASSGTGGVSNERLF
WT	Thymus	DN2	DN2-59	13.1	1	J2-3	GCCAGCAGTG				AAGG		CAGGGG			AGG		5	AGAAACGCTGTAT	ASSEGRGGETLY
WT	Thymus	DN2	DN2-6	13.1	1	J2-1	GCCAG				GC		CAGGGGG			GG		5	ATGCTGAGCAGTTC	ASDWGDAEQF
WT	Thymus	DN2	DN2-7	13.1	1	J2-7	GCCAGCAGTG				T	CC	GGGACA			AA		4	TATGAACAGTAC	ASSVRDKYEQY
WT	Thymus	DN2	DN2-8	13.1	1	J1-2	GCCAGCAGTG				GTGCT		ACAGGGG			AT		2	AACTCCGACTACACC	ASSGATGDNSDYT
WT	Thymus	DN2	DN2-9	13.1	2	J2-1	GCCAGCA				GCATT		GGGACTGGGGG			T		4	TATGCTGAGCAGTTC	ASIGTGGYAEQF
WT	Thymus	DN3a	DN3a-1	13.1	2	J2-3	GCCAGCAGT		G				GGACTGGGGG			C		3	GCAGAAACGCTGTAT	ASSGTGGAETLY
WT	Thymus	DN3a	DN3a-10	13.1	1	J1-3	GCCAGCAGTG				AG		GGGACAG			CC	AA	0	TTCTGGAAATACGCTCTAT	ASSEGTANSGNTLY
WT	Thymus	DN3a	DN3a-11	13.1	1	J2-5	GCCAGCA				CT		CAGGGG			AGGGG		5	AGACACCCAGTAC	ASTQGRGDTQY
WT	Thymus	DN3a	DN3a-12	13.1	1	J1-4	GCCAGCAGTGATG	C			T	C	GGGACA				AAA	0	TTTCCAACGAAAGATTATTT	ASSDARDKISNERLF
WT	Thymus	DN3a	DN3a-13	13.1	2	J2-1	GCCAGCAGTG				T		TGGGGG			A		1	AACTATGCTGAGCAGTTC	ASSVGGNYAEQF
WT	Thymus	DN3a	DN3a-14	13.1	1	J1-3	GCCAGCAGT				TCA		ACAGGGG					2	CTGGAAATACGCTCTAT	ASSSTGAGNTLY
WT	Thymus	DN3a	DN3a-15	13.1	NoD	J2-1	GCCAGCAGTG			T								6	TGCTGAGCAGTTC	ASSVAEQF
WT	Thymus	DN3a	DN3a-16	13.1	1	J2-3	GCCAGCAG				C		ACAGGGGGC			C		1	GTGCAGAAACGCTGTAT	ASSTGGRAETLY
WT	Thymus	DN3a	DN3a-17	13.1	1	J2-2	GCCAGCAGT		G				GGACA			ATT		2	AACACCGGGCAGCTCTAC	ASSGTINTGQLY
WT	Thymus	DN3a	DN3a-18	13.1	1	J1-4	GCCAGCAGTG					C	GGGACAG				A	0	TTTCCAACGAAAGATTATTT	ASSAGQISNERLF
WT	Thymus	DN3a	DN3a-19	13.1	1	J2-3	GCCAGCAGTGATG						GGG					1	GTGCAGAAACGCTGTAT	ASSDGGAETLY
WT	Thymus	DN3a	DN3a-2	13.1	1	J1-4	GCCAGCAG				CGAA	CC	GGG			CGGGC		3	CCAACGAAAGATTATTT	ASSEPGGPNERLF
WT	Thymus	DN3a	DN3a-20	13.1	1	J2-7	GCCAGCAGT					CCC	GGGACAGGG			ATT		4	TATGAACAGTAC	ASSPGTGIYEQY
WT	Thymus	DN3a	DN3a-21	13.1	1	J1-4	GCCAGCAGTGATG					CC	GG				AA	0	TTTCCAACGAAAGATTATTT	ASSDAGISNERLF
WT	Thymus	DN3a	DN3a-22	13.1	1	J1-1	GCCAGCAGTGAT				C		ACAGGGGG			GAC		2	AACACAGAAGTCTTC	ASSDHRGDNTEVF
WT	Thymus	DN3a	DN3a-23	13.1	1	J2-5	GCCAGCAGTG						GGGACAG			AGGG		6	GACACCCAGTAC	ASSGDRGDTQY
WT	Thymus	DN3a	DN3a-24	13.1	1	J2-3	GCCAGCAGTG						AGGGG				ACT	0	AGTGCAGAAACGCTGTAT	ASSEGTSAETLY
WT	Thymus	DN3a	DN3a-25	13.1	NoD	J1-6	GCCAGCAGTGATG											5	ATAATTCGCCCCTCTAC	ASSDDNSPLY
WT	Thymus	DN3a	DN3a-26	13.1	1	J1-4	GCCAGCAGTGAT		G				ACAGGGG			TCT		4	CAACGAAAGGTTATTT	ASSDDRGLNERLF
WT	Thymus	DN3a	DN3a-27	13.1	1	J2-7	GCCAGCAGTGAT				AGA		ACAG			AAATT		4	TATGAACAGTAC	ASSDRTEIYEQY
WT	Thymus	DN3a	DN3a-28	13.1	1	J2-1	GCCAGCAGTGA						ACAGGG					0	TAACTATGCTGAGCAGTTC	ASSEQGNYAEQF
WT	Thymus	DN3a	DN3a-29	13.1	NoD	J2-7	GCCAGCAGTG			CA								4	TATGAACAGTAC	ASSAYEQY
WT	Thymus	DN3a	DN3a-3	13.1	2	J2-1	GCCAGCAGTGA						ACTGGGG					1	AACTATGCTGAGCAGTTC	ASSELGNYAEQF
WT	Thymus	DN3a	DN3a-30	13.1	1	J1-5	GCCAGCAGTGAT		G				ACA			CCC		2	ACAACCAGGCTCCGCTT	ASSDDTHNQAPL
WT	Thymus	DN3a	DN3a-31	13.1	NoD	J2-1	GCCAGCAGTG											2	ACTATGCTGAGCAGTTC	ASSDYAEQF
WT	Thymus	DN3a	DN3a-32	13.1	1	J1-2	GCCAGCAG						AGG			A		5	TCCGACTACACC	ASRGSDYT
WT	Thymus	DN3a	DN3a-33	13.1	1	J1-3	GCCAGCAG				AAT		GGGGG			GGG		2	CTGGAAATACGCTCTAT	ASRMGGAGNTLY
WT	Thymus	DN3a	DN3a-34	13.1	1	J2-7	GCCAGCAGTGAT					C	GGACA					4	TATGAACAGTAC	ASSDRTYEQY
WT	Thymus	DN3a	DN3a-35	13.1	2	J2-5	GCCAGCAGTGATG	C			GATTC		GGGGGGC	GC		CG		6	GACACCCAGTAC	ASSDAIRGAPDTQY
WT	Thymus	DN3a	DN3a-36	13.1	NoD	J1-5	GCCAGCAGTG			AATG								9	GGCTCCGCTT	ASSEWAPL
WT	Thymus	DN3a	DN3a-37	13.1	2	J2-1	GCCAGCAGTGATG						TGGGGGGGC			T		6	TGCTGAGCAGTTC	ASSDVGGLAEQF
WT	Thymus	DN3a	DN3a-38	13.1	1	J2-5	GCCAGCA				GCAT	C	GGGACAG					4	AAGACACCCAGTAC	ASIGTEDTQY
WT	Thymus	DN3a	DN3a-39	13.1	2	J2-5	GCCAGCAGTGATG	C			CG		CTGGGGGG					3	CAAGACACCCAGTAC	ASSDAAGGQDTQY
WT	Thymus	DN3a	DN3a-4	13.1	1	J1-2	GCCAGCAG				CGAT		ACAGGG			AGG	G	0	CAAACTCCGACTACACC	ASSDTGRANSDYT
WT	Thymus	DN3a	DN3a-40	13.1	1	J1-3	GCCAGCAGTG				A		GACAGGGGGC	G		G		3	TGGAAATACGCTCTAT	ASSETGGGGNTLY
WT	Thymus	DN3a	DN3a-41	13.1	1	J1-2	GCCAGCAGTGAT				ATC		GGC			CG		1	AAACTCCGACTACACC	ASSDIGRNSDYT
WT	Thymus	DN3a	DN3a-42	13.1	2	J2-5	GCCAGCAG				CGT	CCC	GGGACTGGGG			T		1	ACCAAGACACCCAGTAC	ASSVPGLGYQDTQY
WT	Thymus	DN3a	DN3a-43	13.1	1	J2-4	GCCAGCAG				AGT	CC	GGGACA			AGA		4	AAAACACCTTGTAC	ASRVRDKKNTLY
WT	Thymus	DN3a	DN3a-44	13.1	2	J2-5	GCCAGCAGTGAT						CTGGGGGG			TCCT		3	CAAGACACCCAGTAC	ASSDLGGPQDTQY
WT	Thymus	DN3a	DN3a-45	13.1	1	J2-7	GCCAGCAGTG				T		CAG					3	CTATGAACAGTAC	ASSVSYEQY
WT	Thymus	DN3a	DN3a-46	13.1	2	J2-5	GCCAGCAGTGATG						CTGGGGG					2	CCAAGACACCCAGTAC	ASSDAGGQDTQY
WT	Thymus	DN3a	DN3a-47	13.1	NoD	J2-7	GCCAGCAG			G								4	TATGAACAGTAC	ASRYEQY
WT	Thymus	DN3a	DN3a-48	13.1	NoD	J2-4	GCCAGCACCT			CCTCAA								4	AAAACACCTTGTAC	ASTSKNTLY
WT	Thymus	DN3a	DN3a-49	13.1	1	J2-4	GCCAGCA				GCAT		ACAGGG				T	0	AGTCAAAACACCTTGTAC	ASIQGSQNTLY
WT	Thymus	DN3a	DN3a-5	13.1	2	J2-7	GCCAGCAGTG				GCGGGG	CC	GGGACTGGG					4	TATGAACAGTAC	ASSGGAGTGYEQY
WT	Thymus	DN3a	DN3a-50	13.1	1	J1-4	GCCAGCAGTGAT				CT		GGACA			A		4	CAACGAAAGATTATTT	ASSDLDNNERLF
WT	Thymus	DN3a	DN3a-51	13.1	2	J2-7	GCCAGCA				C		GGACTGGGGG	TG				6	TGAACAGTAC	ASTDWGCEQY
WT	Thymus	DN3a	DN3a-52	13.1	2	J2-1	GCCAGC				CAGC		CTGGGG			TA		4	TATGCTGAGCAGTTC	ASGTGVYAEQF
WT	Thymus	DN3a	DN3a-53	13.1	2	J2-7	GCCAGCAGTGATG						GGGGGGC			T		4	TATGAACAGTAC	ASSDGGAYEQY
WT	Thymus	DN3a	DN3a-54	13.1	1	J1-1	GCCAGCAGT		G				ACAGGG			A		7	AGAAGTCTTC	ASSDREEVF
WT	Thymus	DN3a	DN3a-55	13.1	1	J1-2	GCCAGCA				A		GACAGGG					2	AACTCCGACTACACC	ASKTGNSDYT
WT	Thymus	DN3a	DN3a-56	13.1	1	J1-4	GCCAGCAGT		G				GGA			AT	A	0	TTTCCAACGAAAGATTATTT	ASSGNISNERLF
WT	Thymus	DN3a	DN3a-6	13.1	2	J2-4	GCCAGCAGTG						GGGACT			TG		0	AGTCAAAACACCTTGTAC	ASSGDLSQNTLY
WT	Thymus	DN3a	DN3a-7	13.1	1	J2-1	GCCAGCAGT				C		CAGGGG			AC		7	GCTGAGCAGTTC	ASSPGDAEQF
WT	Thymus	DN3a	DN3a-8	13.1	1	J2-1	GCCAGCAGTGAT		G				ACAGGGGGC	G		GAAGGG		6	TGCTGAGCAGTTC	ASSDDRGRKGAEQF
WT	Thymus	DN3a	DN3a-9	13.1	2	J2-4	GCCAGCAGTG				AA		GGACTGGGGGG			AT		7	ACACCTTGTAC	ASSEGLGGYTLY
WT	Thymus	DN3bc	DN3bc-1	13.1	1	J2-3	GCCAGCAGTGATG						GGGACAGGG			TGAA		2	TGCAGAAACGCTGTAT	ASSDGDRVNAETLY
WT	Thymus	DN3bc	DN3bc-10	13.1	1	J1-1	GCCAGCAGTGATG	CA			A		AGGG					4	CACAGAAGTCTTC	ASSDAKGTEVF
WT	Thymus	DN3bc	DN3bc-11	13.1	1	J1-1	GCCAGCAGTGAT				TGGGG		CAGGGGGC			AAGG		4	CACAGAAGTCTTC	ASSDWGRGQGTEVF
WT	Thymus	DN3bc	DN3bc-12	13.1	1	J2-7	GCCAGCAGT		G				GGC			CGGT		6	TGAACAGTAC	ASSGPVEQY
WT	Thymus	DN3bc	DN3bc-13	13.1	1	J1-1	GCCAGCAGTGATG	C			C		CAGGG			CG		3	ACACAGAAGTCTTC	ASSDAQGDTEVF
WT	Thymus	DN3bc	DN3bc-14	13.1	1	J1-1	GCCAGCAGTGAT				AG		ACAG					2	AACACAGAAGTCTTC	ASSDRQNTEVF
WT	Thymus	DN3bc	DN3bc-15	13.1	1	J2-5	GCCAGCAGTGATG	C					ACAGGG			T		3	CAAGACACCCAGTAC	ASSDAQGQDTQY
WT	Thymus	DN3bc	DN3bc-16	13.1	1	J1-1	GCCAGCAGTGATG						CAGGG			TC		7	AGAAGTCTTC	ASSDAGSEVF
WT	Thymus	DN3bc	DN3bc-17	13.1	2	J2-4	GCCAGCAGT		G				GACTGGGG			CC		2	TCAAAACACCTTGTAC	ASSGLGPQNTLY
WT	Thymus	DN3bc	DN3bc-18	13.1	1	J1-4	GCCAGCAGTG				G		GGGACAGGGGG			G		1	TTCCAACGAAAGATTATTT	ASSGGQGGSNERLF
WT	Thymus	DN3bc	DN3bc-19	13.1	1	J1-2	GCCAGCAGTGA				ACT		GGACAGGG			AGG		3	ACTCCGACTACACC	ASSELDREDSDYT
WT	Thymus	DN3bc	DN3bc-2	13.1	2	J2-3	GCCAGCAGT		G				GGACTGGG			T	CT	0	AGTGCAGAAACGCTGTAT	ASSGTGSSAETLY
WT	Thymus	DN3bc	DN3bc-20	13.1	2	J2-3	GCCAGCAGTG				G		GGGACTGGGG			T		1	GTGCAGAAACGCTGTAT	ASSGGLGCAETLY
WT	Thymus	DN3bc	DN3bc-21	13.1	1	J1-4	GCCAGCAGTG				ACC		GGGGG			A		3	CCAACGAAAGATTATTT	ASSDRGTNERLF
WT	Thymus	DN3bc	DN3bc-22	13.1	2	J2-3	GCCAGCAGTGAT						ACTGGGGGGG			T	T	0	AGTGCAGAAACGCTGTAT	ASSDTGGVSAETLY
WT	Thymus	DN3bc	DN3bc-23	13.1	1	J1-4	GCCAGCAGT		G				GACAGGGG			ACGAGA		5	AACGAAAGATTATTT	ASSGQGTRNERLF
WT	Thymus	DN3bc	DN3bc-24	13.1	1	J1-4	GCCAGCAGTG				GCG	CC	GGGACA			AGC		2	TCCAACGAAAGATTATTT	ASSGAGTSSNERLF
WT	Thymus	DN3bc	DN3bc-25	13.1	1	J1-4	GCCAGCAGTGATG	C					ACAGGG			A		5	AACGAAAGATTATTT	ASSDAQGNERLF
WT	Thymus	DN3bc	DN3bc-26	13.1	2	J2-7	GCCAGCAGTG				AGC	CCC	GGGACTGGGGGG			A		3	CTATGAACAGTAC	ASSEPRDWGDYEQY
WT	Thymus	DN3bc	DN3bc-27	13.1	1	J2-5	GCCAGCAGTGAT		G				GGACAGGGGG		C			9	ACCCAGTAC	ASSDGTGGTQY
WT	Thymus	DN3bc	DN3bc-28	13.1	1	J1-3	GCCAGCAG				A	C	GGGACAG			A	AA	0	TTCTGGAAATACGCTCTAT	ASRRDRNSGNTLY
WT	Thymus	DN3bc	DN3bc-29	13.1	2	J2-4	GCCAGCAGTGAT				AAC		GGGGGG			AGGG		7	ACACCTTGTAC	ASSDNGGRDTLY
WT	Thymus	DN3bc	DN3bc-3	13.1	1	J2-4	GCCAGCAGTGATG	CA			CC		GGGC			CT		5	AAACACCTTGTAC	ASSDAPGLNTLY
WT	Thymus	DN3bc	DN3bc-30	13.1	2	J2-3	GCCAGCAGTGAT				ACC		GACT			A	T	0	AGTGCAGAAACGCTGTAT	ASSDTDYSAETLY
WT	Thymus	DN3bc	DN3bc-31	13.1	1	J2-4	GCCAGCAG					CC	GGG			GT		6	AACACCTTGTAC	ASSRGNTLY
WT	Thymus	DN3bc	DN3bc-32	13.1	1	J1-1	GCCAGCAGTG				A		GGGACAGGGGG			AGGGA		5	ACAGAAGTCTTC	ASSEGQGEGTEVF
WT	Thymus	DN3bc	DN3bc-33	13.1	2	J2-1	GCCAGCAGT					CC	TGGGGGGG			T		0	TAACTATGCTGAGCAGTTC	ASSPGGVNYAEQF
WT	Thymus	DN3bc	DN3bc-34	13.1	1	J2-7	GCCAGCAGTG						AGGG					6	TGAACAGTAC	ASSEGEQY
WT	Thymus	DN3bc	DN3bc-35	13.1	1	J1-5	GCCAGCAGTG				A	CC	GGGAC			GGGG		5	ACCAGGCTCCGCTT	ASSDRDGDQAPL
WT	Thymus	DN3bc	DN3bc-36	13.1	2	J2-7	GCCAGCAGT				T	C	GGGACTGGGG		G			8	AACAGTAC	ASSSGLGEQY
WT	Thymus	DN3bc	DN3bc-37	13.1	2	J2-1	GCCAGCAGTGAT				A		GGGGGGGC	G		G		3	CTATGCTGAGCAGTTC	ASSDRGGGYAEQF
WT	Thymus	DN3bc	DN3bc-38	13.1	1	J1-2	GCCAGCAGT		G				ACAG					1	AAACTCCGACTACACC	ASSDRNSDYT
WT	Thymus	DN3bc	DN3bc-39	13.1	1	J1-4	GCCAGCAGTGATG				GAA		GGACAGGG			A		3	CCAACGAAAGATTATTT	ASSDGRTGTNERLF
WT	Thymus	DN3bc	DN3bc-4	13.1	1	J2-1	GCCAGCAGT						ACAGG			TG		5	ATGCTGAGCAGTTC	ASSTGDAEQF
WT	Thymus	DN3bc	DN3bc-40	13.1	1	J1-3	GCCAGC				CAGC		GACAGGGGG		C			3	TGGAAATACGCTCTAT	ASGGQGAGNTLY
WT	Thymus	DN3bc	DN3bc-41	13.1	NoD	J1-4	GCCAGCAGTGATG	CA		GAAT								0	TTTCCAACGAAAGATTATTT	ASSDAEFSNERLF
WT	Thymus	DN3bc	DN3bc-42	13.1	2	J2-7	GCCAGCAGTGAT						TGGGG			AAGG		4	TATGAACAGTAC	ASSDWGRYEQY
WT	Thymus	DN3bc	DN3bc-43	13.1	1	J2-5	GCCAGC				CAGC		GGGC					2	CCAAGACACCCAGTAC	ASWGAQDTQY
WT	Thymus	DN3bc	DN3bc-44	13.1	1	J1-1	GCCAGCAGTG				GCT		GGGC	G		GG		4	CACAGAAGTCTTC	ASSGWAGTEVF
WT	Thymus	DN3bc	DN3bc-45	13.1	2	J2-4	GCCAGCAGTGATG						CTG		G			2	TCAAAACACCTTGTAC	ASSDAGQNTLY
WT	Thymus	DN3bc	DN3bc-46	13.1	2	J2-5	GCCAGCAGTG						CTGGGGGGGC	G		AGG		6	GACACCCAGTAC	ASSAGGARDTQY
WT	Thymus	DN3bc	DN3bc-47	13.1	1	J1-4	GCCAGCAGTGAT				TTCTCCA	CC	G			AGAC	AA	0	TTTCCAACGAAAGATTATTT	ASSDFSTETISNERLF
WT	Thymus	DN3bc	DN3bc-48	13.1	1	J2-7	GCCAGCAGTG				AGT		CAG			AA	AG	0	CTCCTATGAACAGTAC	ASSESESSYEQY
WT	Thymus	DN3bc	DN3bc-49	13.1	1	J2-7	GCCAGCAGTGATG				GG		AGGG			CCG		5	ATGAACAGTAC	ASSDGRADEQY
WT	Thymus	DN3bc	DN3bc-5	13.1	1	J1-1	GCCAGCAGTG				AG	CCC	GGGACA			T		0	CAAACACAGAAGTCTTC	ASSEPGTSNTEVF
WT	Thymus	DN3bc	DN3bc-50	13.1	1	J1-2	GCCAGC				CAGC		GGGGGC			CG		2	AACTCCGACTACACC	ASFGGPNSDYT
WT	Thymus	DN3bc	DN3bc-51	13.1	1	J1-1	GCCAGCAGTG					CC	GGGACAGGGG			AGGAG		2	AACACAGAAGTCTTC	ASSAGTGEENTEVF
WT	Thymus	DN3bc	DN3bc-52	13.1	2	J2-4	GCCAGCA		G				GACTGGGGGG			TTGGA		2	TCAAAACACCTTGTAC	ASRTGGLDQNTLY
WT	Thymus	DN3bc	DN3bc-53	13.1	1	J1-4	GCCAGCAGTGATG	C			CCC		CAG			AG		0	TTTCCAACGAAAGATTATTT	ASSDAPRVSNERLF
WT	Thymus	DN3bc	DN3bc-54	13.1	1	J1-5	GCCAGCAGTG				AGC		CAGG			AGG		3	CAACCAGGCTCCGCTT	ASSEPGGNQAPL
WT	Thymus	DN3bc	DN3bc-55	13.1	2	J2-1	GCCAGCAGTGAT				T		CTGGGGGG					1	AACTATGCTGAGCAGTTC	ASSDSGGNYAEQF
WT	Thymus	DN3bc	DN3bc-56	13.1	NoD	J1-3	GCCAGCAGTG			CC							AA	0	TTCTGGAAATACGCTCTAT	ASSANSGNTLY
WT	Thymus	DN3bc	DN3bc-57	13.1	1	J2-7	GCCAGCAGTGAT						AGGG				GGAG	0	CTCCTATGAACAGTAC	ASSDRGSSYEQY
WT	Thymus	DN3bc	DN3bc-58	13.1	NoD	J1-1	GCCAGCAGTGATG			TACC								4	CACAGAAGTCTTC	ASSDVPTEVF
WT	Thymus	DN3bc	DN3bc-59	13.1	1	J2-4	GCCAGCAGT		G				ACAGGGGGC	G		AT		7	ACACCTTGTAC	ASSDRGRYTLY
WT	Thymus	DN3bc	DN3bc-6	13.1	2	J2-1	GCCAGCAGTGATG						GGGGGGG		C			4	TATGCTGAGCAGTTC	ASSDGGGYAEQF
WT	Thymus	DN3bc	DN3bc-60	13.1	1	J2-1	GCCAGCAGTGATG				A		ACAG			A	A	0	TAACTATGCTGAGCAGTTC	ASSDEQNNYAEQF
WT	Thymus	DN3bc	DN3bc-61	13.1	1	J1-1	GCCAGCAGTG				AG		CAGGG			TG		3	ACACAGAAGTCTTC	ASSEQGDTEVF
WT	Thymus	DN3bc	DN3bc-62	13.1	1	J1-4	GCCAGCAGT				CCT		GGACA			CC		0	TTTCCAACGAAAGATTATTT	ASSPGHLSNERLF
WT	Thymus	DN3bc	DN3bc-63	13.1	1	J2-1	GCCAGCAGTG				C		ACAGGGGGC	G		AGG		4	TATGCTGAGCAGTTC	ASSAQGARYAEQF
WT	Thymus	DN3bc	DN3bc-64	13.1	1	J2-4	GCCAGCAGT						CAGGGGGC	G		G		1	GTCAAAACACCTTGTAC	ASSQGAGQNTLY
WT	Thymus	DN3bc	DN3bc-65	13.1	1	J1-1	GCCAGCAGTG				GG		GGGAC			GGG		4	CACAGAAGTCTTC	ASSGGTGTEVF
WT	Thymus	DN3bc	DN3bc-66	13.1	1	J1-2	GCCAGCAGTGATG	C			TC		GGGGGC	G		GG		3	ACTCCGACTACACC	ASSDARGRDSDYT
WT	Thymus	DN3bc	DN3bc-67	13.1	1	J2-5	GCCAGCAGTGATG	CA					ACAGGGG					1	ACCAAGACACCCAGTAC	ASSDATGDQDTQY
WT	Thymus	DN3bc	DN3bc-68	13.1	2	J2-4	GCCAGCAGTGAT				CGG		CTGGGGG			C		8	CACCTTGTAC	ASSDRLGATLY
WT	Thymus	DN3bc	DN3bc-69	13.1	1	J2-1	GCCAGCA				A		GGAC		A			2	ACTATGCTGAGCAGTTC	ASKDNYAEQF
WT	Thymus	DN3bc	DN3bc-7	13.1	1	J1-5	GCCAGCAGTGATG				T		GGGA			G		2	ACAACCAGGCTCCGCTT	ASSDVGDNQAPL
WT	Thymus	DN3bc	DN3bc-70	13.1	1	J1-3	GCCAGCAGTGATG				G		GGGACAGGGG		G			5	GAAATACGCTCTAT	ASSDGGQGGNTLY
WT	Thymus	DN3bc	DN3bc-71	13.1	1	J2-1	GCCAGCA		G				GGACAGGG					5	ATGCTGAGCAGTTC	ASRDRDAEQF
WT	Thymus	DN3bc	DN3bc-72	13.1	2	J2-5	GCCAGCAGT		G				GACTGGG			A		0	AACCAAGACACCCAGTAC	ASSGLGNQDTQY
WT	Thymus	DN3bc	DN3bc-73	13.1	1	J1-4	GCCAGCAGTGATG	CAT			G		CAGGG			AAGGTG		6	ACGAAAGATTATTT	ASSDACREGDERLF
WT	Thymus	DN3bc	DN3bc-74	13.1	2	J2-4	GCCAGCAGTGATG	CA					GGGGGGC	GC				0	AGTCAAAACACCTTGTAC	ASSDAGGRSQNTLY
WT	Thymus	DN3bc	DN3bc-75	13.1	1	J1-2	GCCAGCAGTGATG				A		GACAGGGGG			ACGG		5	TCCGACTACACC	ASSDETGGRSDYT
WT	Thymus	DN3bc	DN3bc-76	13.1	1	J2-4	GCCAGCAGT		G				ACAG				T	0	AGTCAAAACACCTTGTAC	ASSDSSQNTLY
WT	Thymus	DN3bc	DN3bc-77	13.1	2	J2-4	GCCAGCAGTGAT				CT		CTGGGGG			CGG		3	CAAAACACCTTGTAC	ASSDLWGRQNTLY
WT	Thymus	DN3bc	DN3bc-78	13.1	1	J1-1	GCCAGCA		G				GGAC					2	AACACAGAAGTCTTC	ASRDNTEVF
WT	Thymus	DN3bc	DN3bc-79	13.1	1	J1-1	GCCAGCAGTGAT				AGCA		GGGC	G		GG		4	CACAGAAGTCTTC	ASSDSRAGTEVF
WT	Thymus	DN3bc	DN3bc-8	13.1	1	J1-4	GCCAGCAG				CCCTCG		AGGG					5	AACGAAAGATTATTT	ASSPRGNERLF
WT	Thymus	DN3bc	DN3bc-80	13.1	1	J1-2	GCCAGCAGTG				A		GACAGGGGG			GG		3	ACTCCGACTACACC	ASSETGGDSDYT
WT	Thymus	DN3bc	DN3bc-81	13.1	1	J2-3	GCCAGCAGTG				C	CCC	GGG			GCAGG		1	GTGCAGAAACGCTGTAT	ASSAPGQGAETLY
WT	Thymus	DN3bc	DN3bc-82	13.1	1	J1-2	GCCAGCAG					CC	GGGACAGGGG			AC		3	ACTCCGACTACACC	ASSRDRGHSDYT
WT	Thymus	DN3bc	DN3bc-83	13.1	1	J1-2	GCCAGCAGTGATG	C				CCC	GGGACAGGG					4	CTCCGACTACACC	ASSDAPGQGSDYT
WT	Thymus	DN3bc	DN3bc-84	13.1	1	J2-4	GCCAGCAGTG				AGCCGA		GGGACAGGG			AGGG		8	CACCTTGTAC	ASSEPRDREGTLY
WT	Thymus	DN3bc	DN3bc-85	13.1	NoD	J2-4	GCCAGCAG			TT							CT	0	AGTCAAAACACCTTGTAC	ASSSSQNTLY
WT	Thymus	DN3bc	DN3bc-86	13.1	NoD	J2-2	GCCAGCAGTG			AGAT								1	AAACACCGGGCAGCTCTAC	ASSEINTGQLY
WT	Thymus	DN3bc	DN3bc-87	13.1	1	J1-2	GCCAGCAGTGATG						CAGGG					2	AACTCCGACTACACC	ASSDAGNSDYT
WT	Thymus	DN3bc	DN3bc-88	13.1	1	J1-4	GCCAG				GCCAGG		GGGACA			AAA		1	TTCCAACGAAAGATTATTT	ASSGGQNSNERLF
WT	Thymus	DN3bc	DN3bc-89	13.1	2	J2-4	GCCAGCAGTGATG	C			CG		CTGGGG					4	AAAACACCTTGTAC	ASSDAAGENTLY
WT	Thymus	DN3bc	DN3bc-9	13.1	NoD	J1-3	GCCAGCAGTGATG			A							GAA	0	TTCTGGAAATACGCTCTAT	ASSDENSGNTLY
WT	Thymus	DN3bc	DN3bc-90	13.1	NoD	J1-4	GCCAGCAGTG			CCCCC							A	0	TTTCCAACAAAAGATTATTT	ASSAPISNKRLF
WT	Thymus	DN3bc	DN3bc-91	13.1	1	J1-2	GCCAGCAGT		G				GGACA			C		0	CAAACTCCGACTACACC	ASSGTPNSDYT
WT	Thymus	DN3bc	DN3bc-92	13.1	1	J1-2	GCCAGCAGTGATG						CAGGG			AG		4	CTCCGACTACACC	ASSDAGSSDYT
WT	Thymus	DN3bc	DN3bc-93	13.1	1	J1-4	GCCAGCAG				A		GGACAG			AA		1	TTCCAACGAAAGATTATTT	ASRGQNSNERLF
WT	Thymus	DN3bc	DN3bc-94	13.1	1	J2-3	GCCAGCAGTGATG				T		AGGGG			TCT	CT	0	AGTGCAGAAACGCTGTAT	ASSDVGVSSAETLY
WT	Thymus	DN4	DN4-10	13.1	1	J1-1	GCCAGCAGTGAT				TG		GGGGGC			T		2	AACACAGAAGTCTTC	ASSDWGANTEVF
WT	Thymus	DN4	DN4-11	13.1	1	J1-1	GCCAGCAGTG						GGGACAGGG			CGG		3	ACACAGAAGTCTTC	ASSGDRADTEVF
WT	Thymus	DN4	DN4-12	13.1	1	J1-1	GCCAGCAGT						CAGGGGG					0	CAAACACAGAAGTCTTC	ASSQGANTEVF
WT	Thymus	DN4	DN4-13	13.1	1	J1-6	GCCAGCAGTG				C		CAGGGGGC			T		0	TTCCTATAATTCGCCCCTCTAC	ASSARGLSYNSPLY
WT	Thymus	DN4	DN4-14	13.1	1	J1-2	GCCAGCAGTG				ACCT		GACAGGGGGC	G		G		4	CTCCGACTACACC	ASSDLTGGGSDYT
WT	Thymus	DN4	DN4-15	13.1	1	J1-4	GCCAGCAGT				T		GGGACA				AAA	0	TTTCCAACGAAAGATTATTT	ASSWDKISNERLF
WT	Thymus	DN4	DN4-16	13.1	1	J1-4	GCCAGCAGTGAT				AA		GGGACAG					2	TCCAACGAAAGATTATTT	ASSDKGQSNERLF
WT	Thymus	DN4	DN4-17	13.1	1	J1-4	GCCAGCAG				GGT	C	GGGACAGGGG			ATA		3	CCAACGAAAGATTATTT	ASRVGTGDTNERLF
WT	Thymus	DN4	DN4-18	13.1	1	J1-1	GCCAGCAGTG				AC		ACAGGG			AG	G	2	AACACAGAAGTCTTC	ASSDTGRNTEVF
WT	Thymus	DN4	DN4-19	13.1	1	J1-1	GCCAGCAGT		G				ACAGGGG			AG		3	ACACAGAAGTCTTC	ASSDRGDTEVF
WT	Thymus	DN4	DN4-2	13.1	1	J1-5	GCCAGCAGTGAT				T		GGC			AG		4	AACCAGGCTCCGCTT	ASSDWQNQAPL
WT	Thymus	DN4	DN4-20	13.1	2	J2-3	GCCAGCAGTGATG				T		TGGGG			A		2	TGCAGAAACGCTGTAT	ASSDVGDAETLY
WT	Thymus	DN4	DN4-21	13.1	1	J2-5	GCCAGCA				A		GGA				T	0	AACCAAGACACCCAGTAC	ASKDNQDTQY
WT	Thymus	DN4	DN4-22	13.1	1	J1-5	GCCAGC				CAGCACG		AGG			C		3	CAACCAGGCTCCGCTT	ASADEANQAPL
WT	Thymus	DN4	DN4-23	13.1	1	J2-5	GCCAGCA				CCCT	C	GGGACAGGG			AAAGGGG		1	ACCAAGACACCCAGTAC	ASTLGTGKGDQDTQY
WT	Thymus	DN4	DN4-24	13.1	1	J2-7	GCCAGCAGTGAT				CGG		CAGGG			CGG		6	TGAACAGTAC	ASSDRQGGEQY
WT	Thymus	DN4	DN4-25	13.1	1	J2-7	GCCAGCAGTGAT		G				GACA			T	AG	0	CTCCTATGAACAGTAC	ASSDGHSSYEQY
WT	Thymus	DN4	DN4-26	13.1	1	J2-2	GCCAGCA		G				ACAGGG					7	CGGGCAGCTCTAC	ASRQGGQLY
WT	Thymus	DN4	DN4-27	13.1	2	J2-3	GCCAGCAGTGAT				A		ACTGGGGGGGC	GC		G		6	GAAACGCTGTAT	ASSDNWGGAETLY
WT	Thymus	DN4	DN4-28	13.1	1	J2-5	GCCAGCAGTGATG	CA				C	GGGACA			T		2	CCAAGACACCCAGTAC	ASSDARDIQDTQY
WT	Thymus	DN4	DN4-29	13.1	2	J2-3	GCCAGCAGTGAT						TGGGGG			TA	T	0	AGTGCAGAAACGCTGTAT	ASSDWGYSAETLY
WT	Thymus	DN4	DN4-3	13.1	1	J1-6	GCCAGCAGTGAT		G				GC					7	AATTCGCCCCTCTAC	ASSDGNSPLY
WT	Thymus	DN4	DN4-30	13.1	2	J2-5	GCCAGCAG				CACC		GGACTGGG					2	CCAAGACACCCAGTAC	ASSTGLGQDTQY
WT	Thymus	DN4	DN4-31	13.1	2	J2-3	GCCAGCAG					CCC	GGGACTGGGGG			ATT	CT	0	AGTGCAGAAACGCTGTAT	ASSPGLGDSSAETLY
WT	Thymus	DN4	DN4-32	13.1	1	J1-2	GCCAGCAG						GGGACAGGGG					2	AACTCCGACTACACC	ASRGQGNSDYT
WT	Thymus	DN4	DN4-33	13.1	2	J2-1	GCCAGCAGTGAT						CTGGGGG			CG		1	AACTATGCTGAGCAGTTC	ASSDLGANYAEQF
WT	Thymus	DN4	DN4-34	13.1	1	J1-2	GCCAGCAGTG				AC		ACAGG					1	AAACTCCGACTACACC	ASSDTGNSDYT
WT	Thymus	DN4	DN4-35	13.1	1	J2-5	GCCAGCAGTG						GGGACA			T		2	CCAAGACACCCAGTAC	ASSGDIQDTQY
WT	Thymus	DN4	DN4-36	13.1	1	J1-1	GCCAGCAG				A		GGGACAGGGGGC					2	AACACAGAAGTCTTC	ASRGTGGNTEVF
WT	Thymus	DN4	DN4-37	13.1	2	J2-7	GCCAGCAGTG				AC		ACTG			C	GAG	0	CTCCTATGAACAGTAC	ASSDTASSYEQY
WT	Thymus	DN4	DN4-38	13.1	1	J2-7	GCCAGCAGTG					G	GGGACAGGGGG			AG		7	GAACAGTAC	ASSGGQGEEQY
WT	Thymus	DN4	DN4-39	13.1	1	J2-1	GCCAGCAGTGATG	C			CCA		GACAGGG					1	AACTATGCTGAGCAGTTC	ASSDAQTGNYAEQF
WT	Thymus	DN4	DN4-4	13.1	1	J1-3	GCCAGCAGT				T		GGACAGGG			A		5	GAAATACGCTCTAT	ASSWTGRNTLY
WT	Thymus	DN4	DN4-40	13.1	1	J1-4	GCCAGCAGTG				AGT	C	GGGACAGGGGG			T		4	CAACGAAAGATTATTT	ASSESGQGVNERLF
WT	Thymus	DN4	DN4-41	13.1	2	J2-7	GCCAGCAGT				CC		GACTGGGGGG				AG	0	CTCCTATGAACAGTAC	ASSPTGGSSYEQY
WT	Thymus	DN4	DN4-42	13.1	1	J2-4	GCCAGCAG						GGGA			A		4	AAAACACCTTGTAC	ASRGKNTLY
WT	Thymus	DN4	DN4-43	13.1	2	J2-3	GCCAGCAGTG				AA		GACTGGGGGG			AG		0	AGTGCAGAAACGCTGTAT	ASSEDWGESAETLY
WT	Thymus	DN4	DN4-44	13.1	1	J1-3	GCCAGCAGT		G				ACAG			A	AA	0	TTCTGGAAATACGCTCTAT	ASSDRNSGNTLY
WT	Thymus	DN4	DN4-45	13.1	2	J2-7	GCC						GGACTGGGGGG					3	CTATGAACAGTAC	AGLGGYEQY
WT	Thymus	DN4	DN4-46	13.1	2	J2-4	GCCAGCAGTGATG				GTC		GGGACTGGG					4	AAAACACCTTGTAC	ASSDGRDWENTLY
WT	Thymus	DN4	DN4-47	13.1	NoD	J2-1	GCCAGCAGTG			CCTC								6	TGCTGAGCAGTTC	ASSASAEQF
WT	Thymus	DN4	DN4-48	13.1	1	J1-5	GCCAGCAG				AG		GGGACA			TC		7	CAGGCTCCGCTT	ASRGDIQAPL
WT	Thymus	DN4	DN4-49	13.1	1	J2-7	GCCAGCAGTGATG						AGGGGG			TA		7	GAACAGTAC	ASSDEGVEQY
WT	Thymus	DN4	DN4-5	13.1	1	J1-6	GCCAGCAGT		G				ACAGGG			CC		7	AATTCGCCCCTCTAC	ASSDRANSPLY
WT	Thymus	DN4	DN4-50	13.1	1	J1-5	GCCAGCAGTG				AA		GGACAGGGG			AGAGG		9	GGCTCCGCTT	ASSEGQGRGAPL
WT	Thymus	DN4	DN4-51	13.1	2	J2-7	GCCAGCAGTG				C	CCC	GGGACTGGGGGG					3	CTATGAACAGTAC	ASSAPGLGGYEQY
WT	Thymus	DN4	DN4-52	13.1	1	J1-2	GCCAGCAGTGA				AAGA		AGGGGG			GGAGGG		2	AACTCCGACTACACC	ASSERRGGGNSDYT
WT	Thymus	DN4	DN4-53	13.1	2	J2-4	GCCAGCAGTGAT				T		CTGGGGGG			CG	T	0	AGTCAAAACACCTTGTAC	ASSDSGGRSQNTLY
WT	Thymus	DN4	DN4-54	13.1	1	J1-2	GCCAGCAGTGAT				CGC		CAGGG			AGG		4	CTCCGACTACACC	ASSDRQGGSDYT
WT	Thymus	DN4	DN4-55	13.1	2	J2-5	GCCAGCAGTG				A		GGGGGGC	G		G		2	CCAAGACACCCAGTAC	ASSEGGGQDTQY
WT	Thymus	DN4	DN4-56	13.1	1	J1-2	GCCAGCAGTG				ACGGC		GACA			CC	G	0	CAAACTCCGACTACACC	ASSDGDTANSDYT
WT	Thymus	DN4	DN4-57	13.1	1	J1-2	GCCAGCAGTG				ACGC		GACAGGGGGC					2	AACTCCGACTACACC	ASSDATGGNSDYT
WT	Thymus	DN4	DN4-58	13.1	1	J1-2	GCCAGCAGT				T	CC	GGGACAGGGG					3	ACTCCGACTACACC	ASSSGTGDSDYT
WT	Thymus	DN4	DN4-59	13.1	1	J1-2	GCCAGCAGTG				A		AGGGGG			G		2	AACTCCGACTACACC	ASSEGGNSDYT
WT	Thymus	DN4	DN4-6	13.1	1	J1-2	GCCAGCAGTGAT				T		GGGGG					2	AACTCCGACTACACC	ASSDWGNSDYT
WT	Thymus	DN4	DN4-60	13.1	1	J1-3	GCCAGCAGT				TT	CC	GGGACA			T		0	TTCTGGAAATACGCTCTAT	ASSFRDISGNTLY
WT	Thymus	DN4	DN4-61	13.1	1	J1-4	GCCAGCAGTGATG				TCA		ACA			CT		5	AACGAAAGATTATTT	ASSDVNTNERLF
WT	Thymus	DN4	DN4-62	13.1	NoD	J1-4	GCCAGCAGT			CCCGA							AA	0	TTTCCAACGAAAGATTATTT	ASSPEISNERLF
WT	Thymus	DN4	DN4-63	13.1	1	J2-1	GCCAGCAGTG				G	CC	GGGACA			ACA		5	ATGCTGAGCAGTTC	ASSGRDNNAEQF
WT	Thymus	DN4	DN4-64	13.1	1	J2-5	GCCAGCAGT					CC	GGG			GAGCGAA		12	CAGTAC	ASSPGSEQY
WT	Thymus	DN4	DN4-65	13.1	1	J2-3	GCCAGCAGTG				G		CAG			CCTGCGG		3	GCAGAAACGCTGTAT	ASSGSLRAETLY
WT	Thymus	DN4	DN4-66	13.1	2	J2-3	GCCAGCAGTG				AAG		GGGACTGGGGGGGC	GC		GG		1	GTGCAGAAACGCTGTAT	ASSEGDWGGAGAETLY
WT	Thymus	DN4	DN4-67	13.1	1	J1-6	GCCAGCAGTG				A		GGGACAGGG			AGGC		1	TCCTATAATTCGCCCCTCTAC	ASSEGQGGSYNSPLY
WT	Thymus	DN4	DN4-68	13.1	1	J1-4	GCCAGCAGTGAT				C		CAGG			ATT		7	CGAAAGATTATTT	ASSDPGFERLF
WT	Thymus	DN4	DN4-69	13.1	1	J2-3	GCCAGCAG				G	CCC	GGGACA			AT	T	0	AGTGCAGAAACGCTGTAT	ASRPGTISAETLY
WT	Thymus	DN4	DN4-7	13.1	NoD	J1-4	GCCAGCAGTGAT											8	GAAAGATTATTT	ASSDERLF
WT	Thymus	DN4	DN4-70	13.1	1	J1-2	GCCAGCAGT				AC		GGA					1	AAACTCCGACTACACC	ASSTENSDYT
WT	Thymus	DN4	DN4-71	13.1	1	J2-7	GCCAGCAGTGAT				AA		GACAG				GGAG	0	CTCCTATGAACAGTAC	ASSDKTGSSYEQY
WT	Thymus	DN4	DN4-72	13.1	1	J2-4	GCCAGCAGTGA						ACAGGG			AG		1	GTCAAAACACCTTGTAC	ASSEQGGQNTLY
WT	Thymus	DN4	DN4-73	13.1	1	J2-5	GCCAGCAGTGATG	C			CCC		CAG			A		3	CAAGACACCCAGTAC	ASSDAPRQDTQY
WT	Thymus	DN4	DN4-74	13.1	1	J2-1	GCCAGCAGTG				GA	CC	GGGACA			TA		5	ATGCTGAGCAGTTC	ASSGPGHNAEQF
WT	Thymus	DN4	DN4-75	13.1	2	J2-4	GCCAGCAGTG				A		GGACTGGGGGGGC	G				1	GTCAAAACACCTTGTAC	ASSEDWGGGQNTLY
WT	Thymus	DN4	DN4-76	13.1	1	J1-4	GCCAGCAGTGATG				A		GGA			AATC		2	TCCAACGAAAGATTATTT	ASSDEEISNERLF
WT	Thymus	DN4	DN4-77	13.1	1	J1-2	GCCAGCAGTG				GA	CC	GGGA			T		0	CAAACTCCGACTACACC	ASSGPGSNSDYT
WT	Thymus	DN4	DN4-78	13.1	2	J2-1	GCCAGCAGTG				A		GGGACTGGGGG			T		3	CTATGCTGAGCAGTTC	ASSEGLGVYAEQF
WT	Thymus	DN4	DN4-79	13.1	1	J1-1	GCCAGCAGTGATG	C			CG		GGGGGC	GC		G		6	CAGAAGTCTTC	ASSDAGGRAEVF
WT	Thymus	DN4	DN4-8	13.1	1	J1-4	GCCAGCAGTG				GTC		ACAGG			A	AAA	0	TTTCCAACGAAAGATTATTT	ASSGHRKISNERLF
WT	Thymus	DN4	DN4-80	13.1	1	J1-4	GCCAGCAGTG				TCCC		GGACAG			TT		0	TTTCCAACGAAAGATTATTT	ASSVPDSFSNERLF
WT	Thymus	DN4	DN4-81	13.1	1	J2-1	GCCAGCAGT				CC		ACAG					1	AACTATGCTGAGCAGTTC	ASSPQNYAEQF
WT	Thymus	DN4	DN4-82	13.1	1	J1-1	GCCAGCAGTGATG	C					GACAGGG					5	ACAGAAGTCTTC	ASSDATGTEVF
WT	Thymus	DN4	DN4-83	13.1	NoD	J1-6	GCCAGCAGTGAT			CTT								4	TATAATTCGCCCCTCTAC	ASSDLYNSPLY
WT	Thymus	DN4	DN4-84	13.1	1	J1-1	GCCAGCAGT		G				GGACAGGGGG			AG		3	ACACAGAAGTCTTC	ASSGTGGDTEVF
WT	Thymus	DN4	DN4-85	13.1	2	J2-4	GCCAGC				CAGC		ACTGGG			A		2	TCAAAACACCTTGTAC	ASGDWDQNTLY
WT	Thymus	DN4	DN4-9	13.1	NoD	J1-2	GCCAGCAGTGATG	C		G							G	0	CAAACTCCGACTACACC	ASSDAANSDYT
WT	Thymus	DP	DP-1	13.1	1	J1-5	GCCAGCAGT					CCC	GGGACA					4	AACCAGGCTCCGCTT	ASSPGTNQAPL
WT	Thymus	DP	DP-10	13.1	1	J1-2	GCCAGCAG				CAGT		ACA			ACT		2	AACTCCGACTACACC	ASSSTTNSDYT
WT	Thymus	DP	DP-11	13.1	1	J1-4	GCCAGC				CAGC		CAGGGG					0	TTTCCAACGAAAGATTATTT	ASSTGVSNERLF
WT	Thymus	DP	DP-12	13.1	1	J1-4	GCCAGCAG				GCCA		ACAGGG				A	0	TTTCCAACGAAAGATTATTT	ASRPTGISNERLF
WT	Thymus	DP	DP-13	13.1	NoD	J1-1	GCCAGCAG			GCAA							G	0	CAAACACAGAAGTCTTC	ASRQANTEVF
WT	Thymus	DP	DP-14	13.1	1	J1-4	GCCAGC				CAGC		GGGGC			C		3	CCAACGAAAGGTTATTT	ASGGGPNERLF
WT	Thymus	DP	DP-15	13.1	2	J2-3	GCCAGCAGTG				A		GGGGGGGC			C		2	TGCAGAAACGCTGTAT	ASSEGGPAETLY
WT	Thymus	DP	DP-16	13.1	2	J2-3	GCCAGCAGTGATG	C			CCCT		GACTGGGGGGG					8	AACGCTGTAT	ASSDAPDWGGTLY
WT	Thymus	DP	DP-17	13.1	1	J1-5	GCCAGCAGTGAT		G				GGACAGGGG			C		0	TAACAACCAGGCTCCGCTT	ASSDGTGANNQAPL
WT	Thymus	DP	DP-18	13.1	1	J1-1	GCCAGCAGTG						AGGGGG			GGGTTGGG	G	0	CAAACACAGAAGTCTTC	ASSEGGVGANTEVF
WT	Thymus	DP	DP-19	13.1	1	J2-1	GCCAGCAGTGATG						CAG			CAG		2	ACTATGCTGAGCAGTTC	ASSDAADYAEQF
WT	Thymus	DP	DP-2	13.1	1	J1-3	GCCAGCAGTGATG	C			GC		CAGGG			C		2	CTGGAAATACGCTCTAT	ASSDAPGPGNTLY
WT	Thymus	DP	DP-20	13.1	2	J2-3	GCCAGCAGTGATG				GG		GGGGGGGC	G		T		4	CAGAAACGCTGTAT	ASSDGGGASETLY
WT	Thymus	DP	DP-21	13.1	NoD	J1-4	GCCAGCAGTGATG	CA		CC							AA	0	TTTCCAACGAAAGATTATTT	ASSDAPISNERLF
WT	Thymus	DP	DP-22	13.1	2	J2-1	GCCAGCAGTG				G		CTGG			AG		3	CTATGCTGAGCAGTTC	ASSGWSYAEQF
WT	Thymus	DP	DP-23	13.1	2	J2-7	GCCAGCAGTGATG	CA			GAGC		GGGGGGGC			AGGG		2	CCTATGAACAGTAC	ASSDAERGGRAYEQY
WT	Thymus	DP	DP-24	13.1	2	J2-4	GCCAGCAGTG		A				CTGGG			AG		0	AGTCAAAACACCTTGTAC	ASSDWESQNTLY
WT	Thymus	DP	DP-25	13.1	NoD	J1-1	GCCAGCAGTG			GGTCAAG							TG	0	CAAACACAGAAGTCTTC	ASSGSSANTEVF
WT	Thymus	DP	DP-26	13.1	2	J2-4	GCCAGCAGTGATG	CA			GGG		GGGGGGGC			TG		1	GTCAAAACACCTTGTAC	ASSDAGGGAGQNTLY
WT	Thymus	DP	DP-27	13.1	1	J2-5	GCCAGCAGTGAT						CAG					6	GACACCCAGTAC	ASSDQDTQY
WT	Thymus	DP	DP-28	13.1	NoD	J2-7	GCCAGCAGTG			G								3	CTATGAACAGTAC	ASSGYEQY
WT	Thymus	DP	DP-29	13.1	1	J1-2	GCCAG				GC		CAG			AG	G	0	CAAACTCCGACTACACC	ARGQANSDYT
WT	Thymus	DP	DP-3	13.1	NoD	J2-1	GCCAGCAGTGAT			AAAG							A	0	TAACTATGCTGAGCAGTTC	ASSDKDNYAEQF
WT	Thymus	DP	DP-30	13.1	1	J1-5	GCCAGC				CAGC		GGACAGGG					1	AACAACCAGGCTCCGCTT	ASSGTGNNQAPL
WT	Thymus	DP	DP-31	13.1	1	J1-3	GCCAGCAGTGATG	CA			C		GACAGGGGGC	G				4	GGAAATACGCTCTAT	ASSDARQGAGNTLY
WT	Thymus	DP	DP-32	13.1	1	J1-1	GCCAGCAGTG				G	C	GGGACAGGG			T		3	ACACAGAAGTCTTC	ASSGGTGYTEVF
WT	Thymus	DP	DP-33	13.1	2	J2-7	GCCAGCAGTG				CC		CTGGG			CAA		3	CTATGAACAGTAC	ASSALGNYEQY
WT	Thymus	DP	DP-34	13.1	2	J2-1	GCCAGCAGTG				AGA		GGGACTGGG					5	ATGCTGAGCAGTTC	ASSERDWDAEQF
WT	Thymus	DP	DP-35	13.1	NoD	J2-7	GCCAGCAG			CCCCCCCCAAAC								3	CTATGAACAGTAC	ASSPPQTYEQY
WT	Thymus	DP	DP-36	13.1	1	J2-1	GCCAGCAGTGATG	C			CA		GGACAG					2	ACTATGCTGAGCAGTTC	ASSDARTDYAEQF
WT	Thymus	DP	DP-37	13.1	1	J2-1	GCCAGCAGTGAT				CA		ACAGGGG					1	AACTATGCTGAGCAGTTC	ASSDQQGNYAEQF
WT	Thymus	DP	DP-38	13.1	1	J1-2	GCCAGCAG				CC	CCC	GGGACAG				TG	0	CAAACTCCGACTACACC	ASSPRDSANSDYT
WT	Thymus	DP	DP-39	13.1	NoD	J1-4	GCCAGCAGTG			AGAG							AA	0	TTTCCAACGAAAGATTATTT	ASSERISNERLF
WT	Thymus	DP	DP-4	13.1	1	J2-5	GCCAGCAGTGAT				CG		GGGACA			CCG		5	AGACACCCAGTAC	ASSDRGHRDTQY
WT	Thymus	DP	DP-40	13.1	1	J2-3	GCCAGCA				A		ACAGGG			A		0	AGTGCAGAAACGCTGTAT	ASKQGSAETLY
WT	Thymus	DP	DP-41	13.1	NoD	J2-1	GCCAGCAGTGATG			AG								7	GCTGAGCAGTTC	ASSDEAEQF
WT	Thymus	DP	DP-42	13.1	2	J2-1	GCCAGCAGTG				T	C	GGGACTGGGGGG					7	GCTGAGCAGTTC	ASSVGTGGAEQF
WT	Thymus	DP	DP-43	13.1	2	J2-4	GCCAGCAGTGATG						CTGGGGGGG			A		2	TCAAAACACCTTGTAC	ASSDAGGDQNTLY
WT	Thymus	DP	DP-44	13.1	2	J2-3	GCCAGCAGTG		A				CTGGG			A	T	0	AGTGCAGAAACGCTGTAT	ASSDWDSAETLY
WT	Thymus	DP	DP-45	13.1	1	J1-4	GCCAGCAGTGATG	C			TGA		GGGACA			AACG		5	AACGAAAGATTATTT	ASSDAEGQTNERLF
WT	Thymus	DP	DP-46	13.1	1	J2-4	GCCAGC				CAGC		GGGC	G				0	AGTCAAAACACCTTGTAC	ASGGASQNTLY
WT	Thymus	DP	DP-47	13.1	1	J2-4	GCCAGCAGTGATG						GGGGGC	GC		AATG		1	GTCAAAACACCTTGTAC	ASSDGGRNGQNTLY
WT	Thymus	DP	DP-48	13.1	2	J2-5	GCCAGCAG				CCCCC		GGACTGGG					0	AACCAAGACACCCAGTAC	ASSPRTGNQDTQY
WT	Thymus	DP	DP-49	13.1	1	J2-3	GCCAGCAGTG				C		GGACAGGGGG			GAAGGG		3	GCAGAAACGCTGTAT	ASSADRGEGAETLY
WT	Thymus	DP	DP-5	13.1	2	J2-1	GCCA				TCTC		GACTGGGGGGG			G		3	CTATGCTGAGCAGTTC	AISTGGGYAEQF
WT	Thymus	DP	DP-50	13.1	1	J2-4	GCCAGCAG						CAGGG			AGG		7	ACACCTTGTAC	ASSREDTLY
WT	Thymus	DP	DP-51	13.1	NoD	J2-1	GCCAGCAGTGAT			CGG								7	GCTGAGCAGTTC	ASSDRAEQF
WT	Thymus	DP	DP-52	13.1	1	J1-3	GCCAGCAGTGAT				CGG		CAG			ACC	AA	0	TTCTGGAAATACGCTCTAT	ASSDRQTNSGNTLY
WT	Thymus	DP	DP-53	13.1	2	J2-1	GCCAGCAGTGATG	CA					ACTGGGGGGGC			TG		2	ACTATGCTGAGCAGTTC	ASSDATGGADYAEQF
WT	Thymus	DP	DP-54	13.1	1	J2-3	GCCAGCAGTGAT				TGC		GGGGG			TG		1	GTGCAGAAACGCTGTAT	ASSDCGGGAETLY
WT	Thymus	DP	DP-55	13.1	1	J2-3	GCCAGCAGTG				ACGGAC		GGACAG			AA		0	AGTGCAGAAACGCTGTAT	ASSDGRTESAETLY
WT	Thymus	DP	DP-56	13.1	1	J2-5	GCCAGCAGTG				AGAC		GGACAG			CT	TT	0	AACCAAGACACCCAGTAC	ASSETDSFNQDTQY
WT	Thymus	DP	DP-57	13.1	1	J2-5	GCCAGCAGTGAT				C		GACAG					3	CAAGACACCCAGTAC	ASSDRQQDTQY
WT	Thymus	DP	DP-58	13.1	1	J1-2	GCCAGCA		G				ACAGGGG				G	0	CAAACTCCGACTACACC	ASRQGANSDYT
WT	Thymus	DP	DP-59	13.1	1	J1-5	GCCAGCAGTGAT						ACAG				A	0	TAACAACCAGGCTCCGCTT	ASSDTDNNQAPL
WT	Thymus	DP	DP-6	13.1	1	J1-1	GCCAGCA				AG	C	GGGACAGGGG			AGGA		5	ACAGAAGTCTTC	ASKRDRGGTEVF
WT	Thymus	DP	DP-60	13.1	1	J1-5	GCCAGCAGTGATG	C			CCGCC	CCC	GGGACAGGGG					0	TAACAACCAGGCTCCGCTT	ASSDARPRDRGNNQAPL
WT	Thymus	DP	DP-61	13.1	1	J1-1	GCCAGCAG				CT		GGGACAGGG			AT		11	GTCTTC	ASSWDRDVF
WT	Thymus	DP	DP-7	13.1	1	J1-6	GCCAGCAGTG				AC		GACAGGG					5	ATAATTCGCCCCTCTAC	ASSDDRDNSPLY
WT	Thymus	DP	DP-8	13.1	2	J2-1	GCCAGCAGTGATG				GAG		GGGGGGGC			TG		6	TGCTGAGCAGTTC	ASSDGGGGCAEQF
WT	Thymus	DP	DP-9	13.1	1	J1-5	GCCAGCAGTG				CA		GGGACAGGGG			T		9	GGCTCCGCTT	ASSAGTGVAPL
WT	Thymus	SP-CD4	ThyCD4-1	13.1	NoD	J1-1	GCCAGC			CAGCG							TG	0	CAAACACAGAAGTCTTC	ASESANTEVF
WT	Thymus	SP-CD4	ThyCD4-10	13.1	1	J1-1	GCCAGCAGTG				CG	C	GGGACAG			TGGG		2	AACACAGAAGTCTTC	ASSARDSGNTEVF
WT	Thymus	SP-CD4	ThyCD4-11	13.1	1	J2-7	GCCAGCAGTGATG						CAGGG			AGG		7	GAACAGTAC	ASSDAGREQY
WT	Thymus	SP-CD4	ThyCD4-12	13.1	1	J2-7	GCCAGCAGTGATG				AGG		CAGG			A		4	TATGAACAGTAC	ASSDEAGYEQY
WT	Thymus	SP-CD4	ThyCD4-13	13.1	2	J2-4	GCCAGCAGTG				AGG		CTGGG					0	AGTCAAAACACCTTGTAC	ASSEAGSQNTLY
WT	Thymus	SP-CD4	ThyCD4-14	13.1	1	J2-7	GCCAGCAGTGATG				G		AGGG			ATCA		2	CCTATGAACAGTAC	ASSDGGITYEQY
WT	Thymus	SP-CD4	ThyCD4-15	13.1	2	J2-1	GCCAGCAGTG				TC		CTGGGGGG					0	TAACTATGCTGAGCAGTTC	ASSVLGGNYAEQF
WT	Thymus	SP-CD4	ThyCD4-16	13.1	2	J2-1	GCCAGCAGTG					CC	GGGACTG			TGGGGGCG		7	GCTGAGCAGTTC	ASSAGTVGAAEQF
WT	Thymus	SP-CD4	ThyCD4-17	13.1	1	J1-4	GCCAGCAGTG				CT		CAGGGG			C		3	CCAACGAAAGATTATTT	ASSAQGPNERLF
WT	Thymus	SP-CD4	ThyCD4-18	13.1	1	J2-3	GCCAGCAGTGATG				G		GGGAC					4	CAGAAACGCTGTAT	ASSDGGPETLY
WT	Thymus	SP-CD4	ThyCD4-19	13.1	2	J2-3	GCCAGCAGT				CC		ACTGGG			AGT	T	0	AGTGCAGAAACGCTGTAT	ASSPLGVSAETLY
WT	Thymus	SP-CD4	ThyCD4-2	13.1	1	J2-5	GCCAGCAGTG				AC		GGGGG			AGTATGG		6	GACACCCAGTAC	ASSDGGVWDTQY
WT	Thymus	SP-CD4	ThyCD4-20	13.1	1	J2-5	GCCAGCAGTG				GG		CAG			A		4	AAGACACCCAGTAC	ASSGQKDTQY
WT	Thymus	SP-CD4	ThyCD4-21	13.1	1	J1-4	GCCAGCAGTG				ACGT	C	GGGAC			CC		3	CCAACGAAAGATTATTT	ASSDVGTPNERLF
WT	Thymus	SP-CD4	ThyCD4-22	13.1	2	J2-3	GCCAGCAGTGATG						CTGGGGGG			CC		2	TGCAGAAACGCTGTAT	ASSDAGGPAETLY
WT	Thymus	SP-CD4	ThyCD4-23	13.1	1	J1-2	GCCAGCAGTGATG	C			GAGGA		AGGG					4	CTCCGACTACACC	ASSDARKGSDYT
WT	Thymus	SP-CD4	ThyCD4-24	13.1	2	J2-3	GCCAGCAGT						CTGGG			ACTTCT	T	0	AGTGCAGAAACGCTGTAT	ASSLGLLSAETLY
WT	Thymus	SP-CD4	ThyCD4-25	13.1	2	J2-1	GCCAGCAGTG						GGGGGGG			GT		2	ACTATGCTGAGCAGTTC	ASSGGGYYAEQF
WT	Thymus	SP-CD4	ThyCD4-26	13.1	2	J2-7	GCCAGCAGTGAT						CTGGGGG					2	CCTATGAACAGTAC	ASSDLGAYEQY
WT	Thymus	SP-CD4	ThyCD4-27	13.1	1	J2-7	GCCAGCAGTGAT		G				GACAGGG			CA		8	AACAGTAC	ASSDPGQGKQY
WT	Thymus	SP-CD4	ThyCD4-28	13.1	1	J1-1	GCCAGCA		G				GACAGGG			C	G	1	AAACACAGAGGTCTTC	ASRTGRNTEVF
WT	Thymus	SP-CD4	ThyCD4-29	13.1	1	J2-7	GCCAGCAGTGATG	CA					GGACAG			ACT		4	TATGAACAGTAC	ASSDAGQTYEQY
WT	Thymus	SP-CD4	ThyCD4-3	13.1	2	J2-4	GCCAGCAGTGATG						GGGGGGC					2	TCAAAACACCTTGTAC	ASSDGGAQNTLY
WT	Thymus	SP-CD4	ThyCD4-30	13.1	1	J1-1	GCCAGCAGT				CTC	CCC	GGGA					0	CAAACACAGAAGTCTTC	ASSLPGTNTEVF
WT	Thymus	SP-CD4	ThyCD4-31	13.1	1	J1-4	GCCAGCAGTGAT				C		CAGGG					2	TCCAACGAAAGATTATTT	ASSDPGSNERLF
WT	Thymus	SP-CD4	ThyCD4-32	13.1	1	J1-2	GCCAGCAGTGAT		G				GGACA			A		0	CAAACTCCGACTACACC	ASSDGTTNSDYT
WT	Thymus	SP-CD4	ThyCD4-33	13.1	2	J2-3	GCCAGCAGT				CC		ACTGGGGGGG					0	AGTGCAGAAACGCTGTAT	ASSPLGGSAETLY
WT	Thymus	SP-CD4	ThyCD4-34	13.1	2	J2-3	GCCAGCAGTGATG				T		ACTGGGGG				CT	0	AGTGCAGAAACGCTGTAT	ASSDVLGASAETLY
WT	Thymus	SP-CD4	ThyCD4-35	13.1	2	J2-3	GCCAGCAGTGATG						GGGGGGC			AG		1	GTGCAGAAACGCTGTAT	ASSDGGAGAETLY
WT	Thymus	SP-CD4	ThyCD4-36	13.1	2	J2-7	GCCAGCAGTG				T		GACTGGGGGGG		C			3	CTATGAACAGTAC	ASSVTGGAYEQY
WT	Thymus	SP-CD4	ThyCD4-37	13.1	2	J2-7	GCCAGCAGTG				C		GACTGGGGGGG		C			3	CTATGAACAGTAC	ASSATGGAYEQY
WT	Thymus	SP-CD4	ThyCD4-38	13.1	1	J1-4	GCCAGCAGTGATG	C			G		GGGACAGGG			AGAGGGG		6	ACGAAAGATTATTT	ASSDAGTGRGDERLF
WT	Thymus	SP-CD4	ThyCD4-39	13.1	1	J1-1	GCCAGCAG				CC		ACA			A		7	AGAAGTCTTC	ASSHKEVF
WT	Thymus	SP-CD4	ThyCD4-4	13.1	1	J1-3	GCCAGC				CAGC		GACAGGG			AC		8	ATACGCTCTAT	ASGGQGHTLY
WT	Thymus	SP-CD4	ThyCD4-40	13.1	1	J2-3	GCCAGCAGTG				AC		CAGGGG		GC			5	AGAAACGCTGTAT	ASSDQGAETLY
WT	Thymus	SP-CD4	ThyCD4-41	13.1	1	J1-6	GCCAGCAGT				CCC		CAGGGG			AAG		7	AATTCGCCCCTCTAC	ASSPQGKNSPLY
WT	Thymus	SP-CD4	ThyCD4-42	13.1	2	J2-4	GCCAGCAGT				AATGCTC		GGACTGGGG					10	CCTTGTAC	ASSNARTGALY
WT	Thymus	SP-CD4	ThyCD4-43	13.1	1	J2-7	GCCAGCAGTG				G	C	GGG			TCGGGTGGG		7	GAACAGTAC	ASSGGSGGEQY
WT	Thymus	SP-CD4	ThyCD4-44	13.1	1	J1-2	GCCAGCAGTGATG	C			CTC		CAGG				G	0	CAAACTCCGACTACACC	ASSDASRANSDYT
WT	Thymus	SP-CD4	ThyCD4-45	13.1	2	J2-1	GCCAGCAGT					CCC	GGGACTGGGG			C		3	CTATGCTGAGCAGTTC	ASSPGTGAYAEQF
WT	Thymus	SP-CD4	ThyCD4-46	13.1	1	J1-4	GCCAGCAGTGATG				T		GGGACAG			C		3	CCAACGAAAGATTATTT	ASSDVGQPNERLF
WT	Thymus	SP-CD4	ThyCD4-47	13.1	1	J2-4	GCCAGCAGTG				AAGGG		CAGGGG			ACGG		1	GTCAAAACACCTTGTAC	ASSEGQGTGQNTLY
WT	Thymus	SP-CD4	ThyCD4-48	13.1	2	J2-5	GCCAGCAGTGATG				GA		GGACTGGGGGG			CAC	T	0	AACCAAGACACCCAGTAC	ASSDGGLGGTNQDTQY
WT	Thymus	SP-CD4	ThyCD4-49	13.1	1	J1-1	GCCAGCA				A	CC	GGGACAGGGGGC			AGC		3	ACACAGAAGTCTTC	ASNRDRGQHTEVF
WT	Thymus	SP-CD4	ThyCD4-5	13.1	1	J1-2	GCCAGCAGT		G				GAC			GCG		3	ACTCCGACTACACC	ASSVRRDSDYT
WT	Thymus	SP-CD4	ThyCD4-50	13.1	1	J2-7	GCCAGCAG				CC		CAGGGGG		C			4	TATGAACAGTAC	ASSPGGYEQY
WT	Thymus	SP-CD4	ThyCD4-51	13.1	2	J2-3	GCCAGCAGTGATG				A		ACTGGGGG			A		5	AGAAACGCTGTAT	ASSDELGEETLY
WT	Thymus	SP-CD4	ThyCD4-52	13.1	1	J1-1	GCCAGCAGT				TC		ACA			AT		0	CAAACACAGAAGTCTTC	ASSSQSNTEVF
WT	Thymus	SP-CD4	ThyCD4-53	13.1	2	J2-2	GCCAGCAGTGAT				CG		CTGGGGG					2	AACACCGGGCAGCTCTAC	ASSDRWGNTGQLY
WT	Thymus	SP-CD4	ThyCD4-54	13.1	1	J2-7	GCCAGCAGTG				C		CAG			A		4	TATGAACAGTAC	ASSARYEQY
WT	Thymus	SP-CD4	ThyCD4-55	13.1	1	J2-1	GCCAGCAGTGAT					C	GGGACA			AA		1	AACTATGCTGAGCAGTTC	ASSDRDKNYAEQF
WT	Thymus	SP-CD4	ThyCD4-56	13.1	NoD	J1-6	GCCAGCAGTGATG											5	ATAATTCGCCCCTCTAC	ASSDDNSPLY
WT	Thymus	SP-CD4	ThyCD4-57	13.1	1	J1-5	GCCAGCAG				CCT		CAGGG				A	0	TAACAACCAGGCTCCGCTT	ASSLRDNNQAPL
WT	Thymus	SP-CD4	ThyCD4-58	13.1	1	J1-2	GCCAGCAGTG				GG		GGGGGC			AG		4	CTCCGACTACACC	ASSGGGSSDYT
WT	Thymus	SP-CD4	ThyCD4-59	13.1	1	J1-2	GCCAGCAGTGATG	CA			GC		GGACA			A		1	AAACTCCGACTACACC	ASSDAADKNSDYT
WT	Thymus	SP-CD4	ThyCD4-6	13.1	2	J2-1	GCCAGCAGTG				AA		TGGGGGGGC	GC				3	CTATGCTGAGCAGTTC	ASSEWGGAYAEQF
WT	Thymus	SP-CD4	ThyCD4-60	13.1	1	J2-1	GCCAGCAGTGA				A		AGGGG			ATT		6	TGCTGAGCAGTTC	ASSERGFAEQF
WT	Thymus	SP-CD4	ThyCD4-7	13.1	1	J1-4	GCCAGCAGTGATG					CCC	GGG			GG		5	AACGAAAGATTATTT	ASSDARGNERLF
WT	Thymus	SP-CD4	ThyCD4-8	13.1	2	J2-5	GCCAGCAGTG				TCGCCT		CTGGGGG			CGGTGG		5	AGACACCCAGTAC	ASSVASGGGGDTQY
WT	Thymus	SP-CD4	ThyCD4-9	13.1	1	J2-3	GCCAGCAGTGATG	C					GGGGC	G		G		0	AGTGCAGAAACGCTGTAT	ASSDAGRSAETLY
WT	Thymus	SP-CD8	ThyCD8-1	13.1	1	J2-7	GCCAGCAGTG				A		GACAGGGG			AGAGACG		6	TGAACAGTAC	ASSETGERREQY
WT	Thymus	SP-CD8	ThyCD8-10	13.1	1	J2-5	GCCAGCAGTG				ACCT		CAGGG			A	T	0	AACCAAGACACCCAGTAC	ASSDLRDNQDTQY
WT	Thymus	SP-CD8	ThyCD8-11	13.1	1	J2-3	GCCAGCAGTGAT				TT		GGGA			GGA		3	GCAGAAACGCTGTAT	ASSDLGGAETLY
WT	Thymus	SP-CD8	ThyCD8-12	13.1	1	J2-1	GCCAGCAGTG				AGAGG		AGGGG					3	CTATGCTGAGCAGTTC	ASSERRGYAEQF
WT	Thymus	SP-CD8	ThyCD8-13	13.1	1	J2-1	GCCAG				GC		CAG			CG		1	AACTATGCTGAGCAGTTC	ARKTNYAEQF
WT	Thymus	SP-CD8	ThyCD8-14	13.1	1	J1-1	GCCAGCAGTG				GCA		ACAGGGG			AGT		4	CACAGAAGTCTTC	ASSGNRGVTEVF
WT	Thymus	SP-CD8	ThyCD8-15	13.1	1	J2-4	GCCAGCAGTGATG					CC	GGG			G		1	GTCAAAACACCTTGTAC	ASSDAGGQNTLY
WT	Thymus	SP-CD8	ThyCD8-16	13.1	1	J1-3	GCCAGCAGTG				A		GGAC			CGGTT		0	TTCTGGAAATACGCTCTAT	ASSEDRFSGNTLY
WT	Thymus	SP-CD8	ThyCD8-17	13.1	1	J1-4	GCCAGCAGTG						GGGGGC	G		GGGAGG		4	CAACGAAAGATTGTTT	ASSGGRGGNERLF
WT	Thymus	SP-CD8	ThyCD8-18	13.1	1	J1-1	GCCAGCAGTGAT				ACG		GGGGGC	GC		G		5	ACAGAAGTCTTC	ASSDTGGATEVF
WT	Thymus	SP-CD8	ThyCD8-19	13.1	1	J2-7	GCCAGCAGTGAT		G				GGACAGGG			A		2	CCTATGAACAGTAC	ASSDGTGTYEQY
WT	Thymus	SP-CD8	ThyCD8-2	13.1	1	J2-1	GCCAGCAGT		G				GGACAGGGG			AA		7	GCTGAGCAGTTC	ASSGTGEAEQF
WT	Thymus	SP-CD8	ThyCD8-20	13.1	1	J1-3	GCCAGCAGTGATG						CAG				A	0	TTCTGGAAATACGCTCTAT	ASSDADSGNTLY
WT	Thymus	SP-CD8	ThyCD8-21	13.1	1	J1-6	GCCAGCA				A		GGACAG			AATA		4	TATAATTCGCCCCTCTAC	ASKDRIYNSPLY
WT	Thymus	SP-CD8	ThyCD8-22	13.1	1	J1-1	GCCAGCAGTG				GC		ACA			A		0	CAAACACAGAAGTCTTC	ASSGTTNTEVF
WT	Thymus	SP-CD8	ThyCD8-23	13.1	1	J2-7	GCCAGCAGTGATG						GGGGG			AGCC		2	CCTATGAACAGTAC	ASSDGGSPYEQY
WT	Thymus	SP-CD8	ThyCD8-24	13.1	1	J1-1	GCCAGCAGTGATG				A		GGA			AT		0	CAAACACAGAAGTCTTC	ASSDEESNTEVF
WT	Thymus	SP-CD8	ThyCD8-25	13.1	2	J2-1	GCCAGCAGT		G				GGACTGGGGG			A		1	AACTATGCTGAGCAGTTC	ASSGTGGNYAEQF
WT	Thymus	SP-CD8	ThyCD8-26	13.1	1	J1-1	GCCAGCAGTG				AAGT		CAG			AT		0	CAAACACAGAAGTCTTC	ASSEVRSNTEVF
WT	Thymus	SP-CD8	ThyCD8-27	13.1	1	J1-2	GCCAGCAG					CC	GGGACA			AGGAGGTC	G	0	CAAACTCCGACTACACC	ASSRDKEVANSDYT
WT	Thymus	SP-CD8	ThyCD8-28	13.1	2	J2-5	GCCAGCAGT				C		CTGGGG			ACA	TT	0	AACCAAGACACCCAGTAC	ASSPGDINQDTQY
WT	Thymus	SP-CD8	ThyCD8-29	13.1	1	J1-1	GCCAGCAGTGATG				TTG		CAGGG			AC		4	CACAGAAGTCTTC	ASSDVAGTTEVF
WT	Thymus	SP-CD8	ThyCD8-3	13.1	2	J2-7	GCCAGCAGT		G				GACTGGGGG			T		3	CTATGAACAGTAC	ASSGLGVYEQY
WT	Thymus	SP-CD8	ThyCD8-30	13.1	2	J2-1	GCCAGCAGTGATG	C					ACTGGGGGGGC	G				6	TGCTGAGCAGTTC	ASSDALGGRAEQF
WT	Thymus	SP-CD8	ThyCD8-31	13.1	1	J1-5	GCCAGCAG				CGT		CAGGGG			AG		2	ACAACCAGGCTCCGCTT	ASSVRGDNQAPL
WT	Thymus	SP-CD8	ThyCD8-32	13.1	NoD	J2-1	GCCAGCAGTGATG			CACGG								4	TATGCTGAGCAGTTC	ASSDARYAEQF
WT	Thymus	SP-CD8	ThyCD8-33	13.1	2	J2-5	GCCAGCA				A		GACTGGGGGGG					1	ACCAAGACACCCAGTAC	ASKTGGDQDTQY
WT	Thymus	SP-CD8	ThyCD8-34	13.1	1	J1-1	GCCAGCAGTG						AGG			CC		2	AACACAGAAGTCTTC	ASSEANTEVF
WT	Thymus	SP-CD8	ThyCD8-35	13.1	1	J1-1	GCCAGCAGTG					CC	GGGA			TCAGG		8	GAAGTCTTC	ASSAGIREVF
WT	Thymus	SP-CD8	ThyCD8-36	13.1	2	J2-2	GCCAGCAGTGAT		G				ACTGGGGGG			AAAGGC		6	CCGGGCAGCTCTAC	ASSDDWGERPGQLY
WT	Thymus	SP-CD8	ThyCD8-37	13.1	1	J1-3	GCCAGCAGTGA						ACAGGG					3	TGGAAATACGCTCTAT	ASSEQGGNTLY
WT	Thymus	SP-CD8	ThyCD8-38	13.1	1	J1-1	GCCAGCAGTG				AG		AGG					2	AACACAGAAGTCTTC	ASSERNTEVF
WT	Thymus	SP-CD8	ThyCD8-39	13.1	NoD	J1-2	GCCAGCAGTGATG	C		TT								0	CAAACTCCGACTACACC	ASSDASNSDYT
WT	Thymus	SP-CD8	ThyCD8-4	13.1	NoD	J2-5	GCCAGCAGT			C							TT	0	AACCAAGACACCCAGTAC	ASSLNQDTQY
WT	Thymus	SP-CD8	ThyCD8-40	13.1	1	J1-4	GCCAGC				CAGC		GGACAGGG					2	TCCAACGAAAGATTATTT	ASAGTGSNERLF
WT	Thymus	SP-CD8	ThyCD8-41	13.1	2	J2-5	GCCAGCAGTGATG						CTGGG					3	CAAGACACCCAGTAC	ASSDAGQDTQY
WT	Thymus	SP-CD8	ThyCD8-42	13.1	NoD	J1-1	GCCAGCAGTGATG	C		CAAAGA							TG	0	CAAACACAGAAGTCTTC	ASSDAKDANTEVF
WT	Thymus	SP-CD8	ThyCD8-43	13.1	NoD	J2-5	GCCAGCAGTGATG			A								5	AGACACCCAGTAC	ASSDEDTQY
WT	Thymus	SP-CD8	ThyCD8-44	13.1	2	J2-3	GCCAGCAGTGATG	C					ACTG		G			4	CAGAAACGCTGTAT	ASSDALAETLY
WT	Thymus	SP-CD8	ThyCD8-45	13.1	1	J2-3	GCCAGCAGTGATG				A		AGGG					0	AGTGCAGAAACGCTGTAT	ASSDEGSAETLY
WT	Thymus	SP-CD8	ThyCD8-46	13.1	1	J1-4	GCCAGCAG				A		ACAGGG					5	AACGAAAGATTATTT	ASRTGNERLF
WT	Thymus	SP-CD8	ThyCD8-47	13.1	2	J2-3	GCCAGCAGTG				GC		GGACTGGGGG			CCTA		2	TGCAGAAACGCTGTAT	ASSGGLGAYAETLY
WT	Thymus	SP-CD8	ThyCD8-48	13.1	2	J2-1	GCCAGCAGTGAT		G				ACTGGGG					0	TAACTATGCTGAGCAGTTC	ASSDDWGNYAEQF
WT	Thymus	SP-CD8	ThyCD8-49	13.1	1	J2-4	GCCAGCAGTG				T		ACAGG		G			2	TCAAAACACCTTGTAC	ASSVQGQNTLY
WT	Thymus	SP-CD8	ThyCD8-5	13.1	1	J1-4	GCCAGCAGTG				AGCG		GGGACAGGG				AA	0	TTTCCAACGAAAGATTATTT	ASSERGQGISNERLF
WT	Thymus	SP-CD8	ThyCD8-50	13.1	1	J2-1	GCCAGCAGT		G				GACAGGG					3	CTATGCTGAGCAGTTC	ASSGQGYAEQF
WT	Thymus	SP-CD8	ThyCD8-51	13.1	2	J2-1	GCCAGCA				A		GACTGGGGGGGC	GC		AGG		2	ACTATGCTGAGCAGTTC	ASKTGGAQDYAEQF
WT	Thymus	SP-CD8	ThyCD8-52	13.1	1	J2-5	GCCAGCAGTGATG					C	GGGACA			A		3	CAAGACACCCAGTAC	ASSDAGQQDTQY
WT	Thymus	SP-CD8	ThyCD8-53	13.1	1	J2-3	GCCAGCAGTGATG				G		GGGACA			CCT	T	0	AGTGCAGAAACGCTGTAT	ASSDGGHLSAETLY
WT	Thymus	SP-CD8	ThyCD8-54	13.1	1	J2-1	GCCAGCAGTG				GGACA		ACA			AGGAGG		1	AACTATGCTGAGCAGTTC	ASSGTTRRNYAEQF
WT	Thymus	SP-CD8	ThyCD8-55	13.1	1	J2-1	GCCAGCAGTGATG						AGGGGG			GAAG		15	GTTC	ASSDEGGRF
WT	Thymus	SP-CD8	ThyCD8-56	13.1	1	J1-1	GCCAGCAGTG				GGGTT		GGGACAG					3	ACACAGAAGTCTTC	ASSGVGTDTEVF
WT	Thymus	SP-CD8	ThyCD8-57	13.1	1	J1-4	GCCAGCAGT		G				GACAGGG			CCGAAGA		5	AACGAAAGATTATTT	ASSGQGRRNERLF
WT	Thymus	SP-CD8	ThyCD8-58	13.1	1	J1-5	GCCAGCAGTGA				A		GACAGGGGGC			C		9	GGCTCCGCTT	ASSEDRGPAPL
WT	Thymus	SP-CD8	ThyCD8-59	13.1	1	J1-3	GCCAGCAGTGATG						GGGGG			G		2	CTGGAAATACGCTCTAT	ASSDGGAGNTLY
WT	Thymus	SP-CD8	ThyCD8-6	13.1	1	J1-4	GCCAGCAGT				TCT		GACAGG				A	0	TTTCCAACGAAAGATTATTT	ASSSDRISNERLF
WT	Thymus	SP-CD8	ThyCD8-60	13.1	1	J1-4	GCCAGCAGT				CT		GGGACAGGG			TCC		7	CGAAAGATTATTT	ASSLGQGPERLF
WT	Thymus	SP-CD8	ThyCD8-61	13.1	1	J2-7	GCCAGCAG				CGAT		GGGACAGGG			ATTTTG		7	GAACAGTAC	ASSDGTGILEQY
WT	Thymus	SP-CD8	ThyCD8-62	13.1	1	J1-3	GCCAGCAGTG				GGTT		CAGGGG			CGCAC		2	CTGGAAATACGCTCTAT	ASSGFRGAPGNTLY
WT	Thymus	SP-CD8	ThyCD8-63	13.1	1	J1-2	GCCAGCAG				A		GACAGG			A		0	CAAACTCCGACTACACC	ASRDRTNSDYT
WT	Thymus	SP-CD8	ThyCD8-64	13.1	2	J2-4	GCCAGCAGTG				CC		GGGACTGGGGG			ACT		2	TCAAAACACCTTGTAC	ASSAGTGGLQNTLY
WT	Thymus	SP-CD8	ThyCD8-65	13.1	2	J2-3	GCCAGCAGTG				C	CCC	GGGACTGGGG		G			4	CAGAAACGCTGTAT	ASSAPGLGAETLY
WT	Thymus	SP-CD8	ThyCD8-66	13.1	1	J2-5	GCCAGCAGTGAT				CG		GGGA			GGCGG		2	CCAAGACACCCAGTAC	ASSDRGGGQDTQY
WT	Thymus	SP-CD8	ThyCD8-67	13.1	1	J1-1	GCCAGCAGT				CG	CC	GGGACAGGGG			T		2	AACACAGAAGTCTTC	ASSRRDRGNTEVF
WT	Thymus	SP-CD8	ThyCD8-68	13.1	1	J1-4	GCCAGCAG					CC	GGGAC			CAA		5	AACGAAAGATTATTT	ASSRDQNERLF
WT	Thymus	SP-CD8	ThyCD8-69	13.1	2	J2-3	GCCAGCAGTGATG	C			T		TGGGGG					0	AGTGCAGAAACGCTGTAT	ASSDAWGSAETLY
WT	Thymus	SP-CD8	ThyCD8-7	13.1	2	J2-1	GCCAGCAGTG				ACGG		TGGGG					5	ATGCTGAGCAGTTC	ASSDGGDAEQF
WT	Thymus	SP-CD8	ThyCD8-70	13.1	1	J2-3	GCCAGCAGTGATG	CA					AGGGG			TG		1	GTGCAGAAACGCTGTAT	ASSDARGGAETLY
WT	Thymus	SP-CD8	ThyCD8-71	13.1	1	J1-2	GCCAGCAGTG				TCA		GACAGGGGGC			TG		3	ACTCCGACTACACC	ASSGQGADSDYT
WT	Thymus	SP-CD8	ThyCD8-72	13.1	1	J2-7	GCCAGCAGT		G				ACA			A		0	CTCCTATGAACAGTAC	ASSDNSYEQY
WT	Thymus	SP-CD8	ThyCD8-73	13.1	1	J2-1	GCCAGCAGTGATG	C					GGGC			AGA		4	TATGCTGAGCAGTTC	ASSDAGRYAEQF
WT	Thymus	SP-CD8	ThyCD8-74	13.1	NoD	J1-4	GCCAGCAGTGAT			TGTGG								1	TTCCAACGAAAGATTATTT	ASSDCGSNERLF
WT	Thymus	SP-CD8	ThyCD8-8	13.1	1	J1-1	GCCAGCAGTGAT				AAGCT		GGGACAGGGGGC	G		TG		4	CACAGAAGTCTTC	ASSDKLGQGACTEVF
WT	Thymus	SP-CD8	ThyCD8-9	13.1	1	J2-1	GCCAGCA				CCCCGAC		GGAC		A			2	ACTATGCTGAGCAGTTC	ASTPTDNYAEQF
WT	Spleen	Spl-CD4	SpCD4-1	13.1	2	J2-4	GCCAGCAGTGATG	C			TC		CTGGGGGGG			T	T	0	AGTCAAAACACCTTGTAC	ASSDAPGGVSQNTLY
WT	Spleen	Spl-CD4	SpCD4-10	13.1	1	J1-3	GCCAGCAGTGAT				T		GGGACAGGGGGC			A		3	TGGAAATACGCTCTAT	ASSDWDRGHGNTLY
WT	Spleen	Spl-CD4	SpCD4-11	13.1	1	J2-1	GCCAGCAGTGATG	C					ACAGGG					3	CTATGCTGAGCAGTTC	ASSDAQGYAEQF
WT	Spleen	Spl-CD4	SpCD4-12	13.1	1	J1-4	GCCAGCAGT		G				ACAGGGGGC			C		1	TTCCAACGAAAGATTATTT	ASSDRGPSNERLF
WT	Spleen	Spl-CD4	SpCD4-13	13.1	1	J1-4	GCCAGCA		G				GAC			GGG		1	TTCCAACGAAAGATTATTT	ASRTGSNERLF
WT	Spleen	Spl-CD4	SpCD4-14	13.1	1	J2-5	GCCAGCAGT		G				ACAGGG			AGG		4	AAGACACCCAGTAC	ASSDREEDTQY
WT	Spleen	Spl-CD4	SpCD4-15	13.1	1	J2-7	GCCAGCAGT					CCC	GGGACAGGG					4	TATGAACAGTAC	ASSPGTGYEQY
WT	Spleen	Spl-CD4	SpCD4-16	13.1	1	J1-1	GCCAGCAGTGATG	C					ACAG					2	AACACAGAAGTCTTC	ASSDAQNTEVF
WT	Spleen	Spl-CD4	SpCD4-17	13.1	2	J2-5	GCCAGCAGTG		A				CTGGGGGGGC	GC		GG		1	ACCAAGACACCCAGTAC	ASSDWGGADQDTQY
WT	Spleen	Spl-CD4	SpCD4-18	13.1	1	J2-1	GCCAGCA				A		GGGACAG					1	AACTATGCTGAGCAGTTC	ASKGQNYAEQF
WT	Spleen	Spl-CD4	SpCD4-19	13.1	2	J2-1	GCCAGCAG				GA		GGACTGGG					1	AACTATGCTGAGCAGTTC	ASRRTGNYAEQF
WT	Spleen	Spl-CD4	SpCD4-2	13.1	NoD	J1-4	GCCAGCAGTGAT			TTAG								0	TTTCCAACGAAAGATTATTT	ASSDLVSNERLF
WT	Spleen	Spl-CD4	SpCD4-20	13.1	1	J2-4	GCCAGCAGTGATG				GG		AGGG			CGC		1	GTCAAAACACCTTGTAC	ASSDGRARQNTLY
WT	Spleen	Spl-CD4	SpCD4-21	13.1	1	J1-4	GCCAGCAGTG				AA		GGACAGG					0	TTTCCAACGAAAGATTATTT	ASSEGQVSNERLF
WT	Spleen	Spl-CD4	SpCD4-22	13.1	NoD	J2-3	GCCAGCAGTGATG			CC								0	AGTGCAGAAACGCTGTAT	ASSDASAETLY
WT	Spleen	Spl-CD4	SpCD4-23	13.1	2	J2-3	GCCAGCAG				GA		GACTGGGG			T	CT	0	AGTGCAGAAACGCTGTAT	ASRRLGSSAETLY
WT	Spleen	Spl-CD4	SpCD4-24	13.1	1	J2-3	GCCAGCAGTGATG				TTTT		GGGACAGG		G			2	TGCAGAAACGCTGTAT	ASSDVLGQGAETLY
WT	Spleen	Spl-CD4	SpCD4-25	13.1	NoD	J2-7	GCCAGCAGTG			ACGCT								4	TATGAACAGTAC	ASSDAYEQY
WT	Spleen	Spl-CD4	SpCD4-26	13.1	1	J2-7	GCCAGCAGTG				C		GACAGGG			AGG		7	GAACAGTAC	ASSATGREQY
WT	Spleen	Spl-CD4	SpCD4-27	13.1	1	J1-2	GCCAGCAGTG				AGAGG		GGGACAGGGG					3	ACTCCGACTACACC	ASSERGTGDSDYT
WT	Spleen	Spl-CD4	SpCD4-28	13.1	1	J2-1	GCCAGCAGTG				GGA		AGGGGGC	GC		GA		7	GCTGAGCAGTTC	ASSGKGARAEQF
WT	Spleen	Spl-CD4	SpCD4-29	13.1	1	J2-7	GCCAGCAGTG				GA		AGGGGG					7	GAACAGTAC	ASSGRGEQY
WT	Spleen	Spl-CD4	SpCD4-3	13.1	1	J1-5	GCCAGCAGTGATG						GGGAC			GGA		4	AACCAGGCTCCGCTT	ASSDGDGNQAPL
WT	Spleen	Spl-CD4	SpCD4-30	13.1	1	J2-1	GCCAGCAGTG				AGCCCC		GAC			GGGGAGGG		7	GCTGAGCAGTTC	ASSEPRRGGAEQF
WT	Spleen	Spl-CD4	SpCD4-31	13.1	1	J1-2	GCCAGCAGTGAT						CAGG					0	CAAACTCCGACTACACC	ASSDQANSDYT
WT	Spleen	Spl-CD4	SpCD4-32	13.1	2	J2-7	GCCAGCAGT		G				GACTGGGGGGG			AG		6	TGAACAGTAC	ASSGLGGSEQY
WT	Spleen	Spl-CD4	SpCD4-33	13.1	1	J1-1	GCCAGCAGT				CC		ACAGGGGG		C			1	AAACACAGAAGTCTTC	ASSPQGANTEVF
WT	Spleen	Spl-CD4	SpCD4-34	13.1	2	J2-5	GCCAGCAGTG				GGT	CCC	GGGACTGGGG			A		3	CAAGACACCCAGTAC	ASSGSRDWGQDTQY
WT	Spleen	Spl-CD4	SpCD4-35	13.1	1	J2-2	GCCAGC		A				CAGGGG			AAGG		1	AAACACCGGGCAGCTCTAC	ASTGEGNTGQLY
WT	Spleen	Spl-CD4	SpCD4-36	13.1	1	J1-1	GCCAGC				CAGC		ACAGGG			A		1	AAACACAGAAGTCTTC	ASFHRENTEVF
WT	Spleen	Spl-CD4	SpCD4-37	13.1	NoD	J2-4	GCCAGCAGTG			AAGATG								7	ACACCTTGTAC	ASSEDDTLY
WT	Spleen	Spl-CD4	SpCD4-38	13.1	NoD	J1-1	GCCAGC			CAGC								0	CAAACACAGAAGTCTTC	ASQTNTEVF
WT	Spleen	Spl-CD4	SpCD4-39	13.1	1	J2-1	GCCAGC				CAGC		ACAGGGGGC	G		G		7	GCTGAGCAGTTC	ASSHRGRAEQF
WT	Spleen	Spl-CD4	SpCD4-4	13.1	NoD	J1-3	GCCAGCAGTGAT			TAC							AA	0	TTCTGGAAATACGCTCTAT	ASSDYNSGNTLY
WT	Spleen	Spl-CD4	SpCD4-40	13.1	2	J2-3	GCCAGCAG				CCTCTTCCC		ACTGGGGGGGC			A		5	AGAAACGCTGTAT	ASSLFPLGGQETLY
WT	Spleen	Spl-CD4	SpCD4-41	13.1	1	J2-7	GCCAGCAGTG				T	CC	GGGACAGGGGGC			CT		4	TATGAACAGTAC	ASSVRDRGPYEQY
WT	Spleen	Spl-CD4	SpCD4-42	13.1	1	J1-6	GCCAGCAG				CGTC		CAG			AATTC		3	CTATAATTCGCCCCTCTAC	ASSVQNSYNSPLY
WT	Spleen	Spl-CD4	SpCD4-43	13.1	1	J2-7	GCCAGCAGTGAT				C		CAGGGG			TGAGG		7	GAACAGTAC	ASSDPGVREQY
WT	Spleen	Spl-CD4	SpCD4-44	13.1	2	J2-3	GCCAGCAGTG				AAG	C	GGGACTGG		G			2	TGCAGAAACGCTGTAT	ASSEAGLGAETLY
WT	Spleen	Spl-CD4	SpCD4-45	13.1	2	J2-4	GCCAGCAGT						ACTGGG					0	AGTCAAAACACCTTGTAC	ASSTGSQNTLY
WT	Spleen	Spl-CD4	SpCD4-46	13.1	2	J2-1	GCCAGCA		G				GACTGGGGGGG					2	ACTATGCTGAGCAGTTC	ASRTGGDYAEQF
WT	Spleen	Spl-CD4	SpCD4-47	13.1	2	J2-4	GCCAGCAGTGA				G		TGG			CAT		0	AGTCAAAACACCTTGTAC	ASSEWHSQNTLY
WT	Spleen	Spl-CD4	SpCD4-48	13.1	2	J2-1	GCCAGCAG				CCCC		GACTGGGGGGGC			CGA		4	TATGCTGAGCAGTTC	ASSPDWGGRYAEQF
WT	Spleen	Spl-CD4	SpCD4-49	13.1	1	J1-2	GCCAGCAGTG				ACA		GACAGGGGGC			T		2	AACTCCGACTACACC	ASSDRQGANSDYT
WT	Spleen	Spl-CD4	SpCD4-5	13.1	1	J2-5	GCCAGCAG						CAGGG			TGG		1	ACCAAGACACCCAGTAC	ASSRVDQDTQY
WT	Spleen	Spl-CD4	SpCD4-50	13.1	1	J1-3	GCCAGCAGT		G				ACA			TGG	A	0	TTCTGGAAATACGCTCTAT	ASSDMDSGNTLY
WT	Spleen	Spl-CD4	SpCD4-51	13.1	2	J2-7	GCCAGCAGT		G				GACTGGGGGG			T		4	TATGAACAGTAC	ASSGLGGYEQY
WT	Spleen	Spl-CD4	SpCD4-52	13.1	2	J2-5	GCCAGCAGT				AG		CTGGGGGGGC	GC		G		6	GACACCCAGTAC	ASSSWGGADTQY
WT	Spleen	Spl-CD4	SpCD4-53	13.1	2	J2-5	GCCAGCAG				A		GGACTGGG					2	CCAAGACACCCAGTAC	ASRGLGQDTQY
WT	Spleen	Spl-CD4	SpCD4-54	13.1	2	J2-5	GCCAGCA						CTGGGGG				T	0	AACCAAGACACCCAGTAC	ASTGGNQDTQY
WT	Spleen	Spl-CD4	SpCD4-55	13.1	1	J2-5	GCCAGC				CAGCAC	CCC	GGG			TTGGGG		6	GACACCCAGTAC	ASSHPGLGDTQY
WT	Spleen	Spl-CD4	SpCD4-56	13.1	1	J2-3	GCCAGCAGTGATG					CC	GGG			CGGG		1	GTGCAGAAACGCTGTAT	ASSDAGRGAETLY
WT	Spleen	Spl-CD4	SpCD4-57	13.1	1	J1-3	GCCAGCAGTG				G	CC	GGGACAG					0	TTCTGGAAATACGCTCTAT	ASSGRDSSGNTLY
WT	Spleen	Spl-CD4	SpCD4-58	13.1	1	J2-7	GCCAGC				CAGCAATCT		CAGGGG					4	TATGAACAGTAC	ASGESQGYEQY
WT	Spleen	Spl-CD4	SpCD4-59	13.1	NoD	J2-7	GCCAGCAGTGAT			ACGG							G	0	CTCCTATGAACAGTAC	ASSDTGSYEQY
WT	Spleen	Spl-CD4	SpCD4-6	13.1	2	J2-3	GCCAGCAGTG				AAG		CTGG			CC		1	GTGCAGAAACGCTGTAT	ASSEAGRAETLY
WT	Spleen	Spl-CD4	SpCD4-60	13.1	1	J2-5	GCCAGCAGTGATG				T		CAGGGGG			GG		8	CACCCAGTAC	ASSDVRGGTQY
WT	Spleen	Spl-CD4	SpCD4-61	13.1	NoD	J1-3	GCCAGCAGTG			GTC								2	CTGGAAATACGCTCTAT	ASSGPGNTLY
WT	Spleen	Spl-CD4	SpCD4-62	13.1	NoD	J1-4	GCCAGCAGTGA			AA							AAA	0	TTTCCAACGAAAGATTATTT	ASSEKISNERLF
WT	Spleen	Spl-CD4	SpCD4-63	13.1	1	J2-7	GCCAGCAGTG				AGGAGG		CAGGGG					5	ATGAACAGTAC	ASSEEAGDEQY
WT	Spleen	Spl-CD4	SpCD4-64	13.1	NoD	J1-3	GCCAGCAGTGATG	CA		ATTT							A	0	TTCTGGAAATACGCTCTAT	ASSDAIYSGNTLY
WT	Spleen	Spl-CD4	SpCD4-65	13.1	1	J1-5	GCCAGCAGTG				AAT		CAGGG					1	AACAACCAGGCTCCGCTT	ASSESGNNQAPL
WT	Spleen	Spl-CD4	SpCD4-66	13.1	2	J2-7	GCCAGCAGT				TC		ACTGGGGG			TGAT		3	CTATGAACAGTAC	ASSSLGVIYEQY
WT	Spleen	Spl-CD4	SpCD4-67	13.1	1	J2-5	GCCAGCAGTG						GGGACAG					5	AGACACCCAGTAC	ASSGDRDTQY
WT	Spleen	Spl-CD4	SpCD4-68	13.1	NoD	J2-4	GCCAGCAGTGA			A								0	AGTCAAAACACCTTGTAC	ASSESQNTLY
WT	Spleen	Spl-CD4	SpCD4-69	13.1	1	J1-4	GCCAGCA		G				GGACAG			AC		3	CCAACGAAAGATTATTT	ASRDRPNERLF
WT	Spleen	Spl-CD4	SpCD4-7	13.1	1	J1-4	GCCAGCAGTG				CC		CAGGG			AC		3	CCAACGAAAGATTATTT	ASSAQGPNERLF
WT	Spleen	Spl-CD4	SpCD4-70	13.1	1	J2-5	GCCAGCAGTGATG	C			C		GGGC	T				2	CCAAGACACCCAGTAC	ASSDAGLQDTQY
WT	Spleen	Spl-CD4	SpCD4-71	13.1	1	J1-4	GCCAGCAGT				AA	C	GGGACA			A		3	CCAACGAAAGATTATTT	ASSNGTTNERLF
WT	Spleen	Spl-CD4	SpCD4-72	13.1	1	J2-1	GCCAGCA				A		GACAGGG			AA		3	CTATGCTGAGCAGTTC	ASKTGNYAEQF
WT	Spleen	Spl-CD4	SpCD4-73	13.1	1	J1-2	GCCAGCAG				C	CCC	GGGACAGGG					2	AACTCCGACTACACC	ASSPGTGNSDYT
WT	Spleen	Spl-CD4	SpCD4-74	13.1	1	J1-3	GCCAGCAGTGATG	CA					ACAGGGGG			A		1	TCTGGAAATACGCTCTAT	ASSDATGGSGNTLY
WT	Spleen	Spl-CD4	SpCD4-8	13.1	1	J1-4	GCCAGCAGTGATG	C					ACA			TCT		7	CGAAAGATTATTT	ASSDAHLERLF
WT	Spleen	Spl-CD4	SpCD4-9	13.1	1	J1-5	GCCAGCAGTGAT				C		GGGGG					7	CAGGCTCCGCTT	ASSDRGQAPL
WT	Spleen	Spl-CD8	SpCD8-1	13.1	1	J1-1	GCCAGCAGTG				TCTCA		GGACA			C		2	AACACAGAAGTCTTC	ASSVSGHNTEVF
WT	Spleen	Spl-CD8	SpCD8-10	13.1	1	J1-1	GCCAGCAGT				T		GGGACAG				TG	0	CAAACACAGAAGTCTTC	ASSWDSANTEVF
WT	Spleen	Spl-CD8	SpCD8-11	13.1	2	J2-7	GCCAGCAGTGATG	C			TGG		CTGGGG					9	ACAGTAC	ASSDAGWGQY
WT	Spleen	Spl-CD8	SpCD8-12	13.1	1	J1-1	GCCAGCAGT				T		GGGC	G			G	0	CAAACACAGAGGTCTTC	ASSWAANTEVF
WT	Spleen	Spl-CD8	SpCD8-13	13.1	1	J2-5	GCCAGCAGTG				TCCTCGGG		AGGG			ACGAA		12	CAGTAC	ASSVLGRDEQY
WT	Spleen	Spl-CD8	SpCD8-14	13.1	1	J2-5	GCCAGCAGT		G				GGACAGGGG					4	AAGACACCCAGTAC	ASSGTGEDTQY
WT	Spleen	Spl-CD8	SpCD8-15	13.1	1	J2-7	GCCAGCAGT		G				ACAGGGG			T		4	TATGAACAGTAC	ASSDRGYEQY
WT	Spleen	Spl-CD8	SpCD8-16	13.1	2	J2-5	GCCAGCAGTG				ACGG		TGG					8	CACCCAGTAC	ASSDGGTQY
WT	Spleen	Spl-CD8	SpCD8-17	13.1	2	J2-5	GCCAGCAGTG				AAG		CTGGGGGGGC					5	AGACACCCAGTAC	ASSEAGGADTQY
WT	Spleen	Spl-CD8	SpCD8-18	13.1	1	J1-4	GCCAGCAGTGAT				T		GGGGG			T		3	CAAACGAAAGATTATTT	ASSDWGSNERLF
WT	Spleen	Spl-CD8	SpCD8-19	13.1	2	J2-7	GCCAGCAGTG						CTGG					3	CTATGAACAGTAC	ASSAGYEQY
WT	Spleen	Spl-CD8	SpCD8-2	13.1	1	J2-3	GCCAGCAGTG				ACCCAA		ACAG			CGAACT		2	TGCAGAAACGCTGTAT	ASSDPNSELAETLY
WT	Spleen	Spl-CD8	SpCD8-20	13.1	NoD	J2-7	GCCAGCAGTG			GTA								5	ATGAACAGTAC	ASSGNEQY
WT	Spleen	Spl-CD8	SpCD8-21	13.1	NoD	J1-3	GCCAGCAG			CCCAATAATCA							AGAA	0	TTCTGGAAATACGCTCTAT	ASSPIIKNSGNTLY
WT	Spleen	Spl-CD8	SpCD8-22	13.1	1	J2-3	GCCAGCAGTG				AGA		AGGGGGC					2	TGCAGAAACGCTGTAT	ASSEKGAAETLY
WT	Spleen	Spl-CD8	SpCD8-23	13.1	2	J2-4	GCCAGCA				GCATC		GACTGGGGGGG			T		6	AACACCTTGTAC	ASIDWGGNTLY
WT	Spleen	Spl-CD8	SpCD8-24	13.1	1	J1-1	GCCAGCAGTG				AG		GGGAC					10	AGTCTTC	ASSEGTVF
WT	Spleen	Spl-CD8	SpCD8-25	13.1	1	J2-4	GCCAGCAG				CCC		CAGGG					4	AAAACACCTTGTAC	ASSPRENTLY
WT	Spleen	Spl-CD8	SpCD8-26	13.1	1	J2-7	GCCAGCAGT		G				GGA			GG		7	GAACAGTAC	ASSGREQY
WT	Spleen	Spl-CD8	SpCD8-27	13.1	1	J1-4	GCCAGCAGTG				AG		GGGACAGGG			AC		7	CGAAAGATTATTT	ASSEGTGTERLF
WT	Spleen	Spl-CD8	SpCD8-28	13.1	1	J1-1	GCCAGC				CAGC		GGGG					4	CACAGAAGTCTTC	ASRRGTEVF
WT	Spleen	Spl-CD8	SpCD8-29	13.1	1	J2-3	GCCAGCAG				C		GACAGGG				CT	0	AGTGCAGAAACGCTGTAT	ASSDRASAETLY
WT	Spleen	Spl-CD8	SpCD8-3	13.1	1	J2-5	GCCAGCAGTGATG						CAGG			CAGGA		4	AAGACACCCAGTAC	ASSDAGRKDTQY
WT	Spleen	Spl-CD8	SpCD8-30	13.1	1	J2-1	GCCAGCAGTG				T	C	GGGACAGGG					4	TATGCTGAGCAGTTC	ASSVGTGYAEQF
WT	Spleen	Spl-CD8	SpCD8-31	13.1	2	J2-4	GCCAGCAGTGATG						TGGGG					0	AGTCAAAACACCTTGTAC	ASSDVGSQNTLY
WT	Spleen	Spl-CD8	SpCD8-32	13.1	NoD	J2-7	GCCAGCAGTGATG			T								0	CTCCTATGAACAGTAC	ASSDVSYEQY
WT	Spleen	Spl-CD8	SpCD8-33	13.1	1	J2-3	GCCAGCA				AAT		CAGGGG			CAGAAT		10	CGCTGTAT	ASKSGAESLY
WT	Spleen	Spl-CD8	SpCD8-34	13.1	1	J1-6	GCCAGCAGTGATG	CA					GGACA			T		4	TATAATTCGCCCCTCTAC	ASSDAGHYNSPLY
WT	Spleen	Spl-CD8	SpCD8-35	13.1	1	J2-3	GCCAGCAGTG				AGCCA		GGGACAGGG		G			4	CAGAAACGCTGTAT	ASSEPGTGAETLY
WT	Spleen	Spl-CD8	SpCD8-36	13.1	1	J2-1	GCCAGCAGT		G				ACA			C		3	CTATGCTGAGCAGTTC	ASSDTYAEQF
WT	Spleen	Spl-CD8	SpCD8-37	13.1	1	J2-7	GCCAGCAGTGA						ACAGGGG					4	TATGAACAGTAC	ASSEQGYEQY
WT	Spleen	Spl-CD8	SpCD8-38	13.1	1	J2-7	GCCAGC				CAGCC		GGACA			AT		4	TATGAACAGTAC	ASRPDNYEQY
WT	Spleen	Spl-CD8	SpCD8-39	13.1	2	J2-3	GCCAGCAGT				CCC		ACTGGGGGGGC			A		0	AGTGCAGAAACGCTGTAT	ASSPTGGASAETLY
WT	Spleen	Spl-CD8	SpCD8-4	13.1	2	J2-7	GCCAGCAGTGAT				CTG		CTGGGGGGGC	G		AGGG		7	GAACAGTAC	ASSDLLGGRGEQY
WT	Spleen	Spl-CD8	SpCD8-40	13.1	1	J2-5	GCCAGCAGTG					CC	GGG			G		4	AAGACACCCAGTAC	ASSAGEDTQY
WT	Spleen	Spl-CD8	SpCD8-41	13.1	2	J2-4	GCCAGCAGTG		A				CTGGGG				T	0	AGTCAAAACACCTTGTAC	ASSDWGSQNTLY
WT	Spleen	Spl-CD8	SpCD8-42	13.1	1	J2-7	GCCAGCAGTGAT					CC	GGGACA			A		4	TATGAACAGTAC	ASSDPGQYEQY
WT	Spleen	Spl-CD8	SpCD8-43	13.1	1	J2-7	GCCAGCAGT		G				GGACAG					2	CCTATGAACAGTAC	ASSGTAYEQY
WT	Spleen	Spl-CD8	SpCD8-44	13.1	1	J2-3	GCCAGCAGTG				GAAT		CAGGGG			AAGGGGTC		4	CAGAAACGCTGTAT	ASSGIRGRGPETLY
WT	Spleen	Spl-CD8	SpCD8-45	13.1	2	J2-1	GCCAGCA		G				GGACTGGG			AG		7	GCTGAGCAGTTC	ASRDWEAEQF
WT	Spleen	Spl-CD8	SpCD8-46	13.1	1	J2-7	GCCAGCAGTG				C		GACAGGGGGC			CGG		7	GAACAGTAC	ASSATGGREQY
WT	Spleen	Spl-CD8	SpCD8-47	13.1	2	J2-7	GCCAGCA		G				GACTGGGG			TCCT		0	CTCCTATGAACAGTAC	ASRTGVLSYEQY
WT	Spleen	Spl-CD8	SpCD8-48	13.1	1	J1-6	GCCAGCAGTGATG				GT		CAG					4	TATAATTCGCCCCTCTAC	ASSDGQYNSPLY
WT	Spleen	Spl-CD8	SpCD8-49	13.1	1	J2-5	GCCAGCAGTGATG					CC	GG					8	CACCCAGTAC	ASSDAGTQY
WT	Spleen	Spl-CD8	SpCD8-5	13.1	1	J2-3	GCCAGCA				AGC		CAG			T		2	TGCAGAAACGCTGTAT	ASKPVAETLY
WT	Spleen	Spl-CD8	SpCD8-50	13.1	1	J1-1	GCCAGCAGTG				C		GGACAG					4	CACAGAAGTCTTC	ASSADSTEVF
WT	Spleen	Spl-CD8	SpCD8-51	13.1	1	J1-2	GCCA				TCCCT		GGGGC	G		GGA		5	TCCGACTACACC	AIPGAGSDYT
WT	Spleen	Spl-CD8	SpCD8-52	13.1	2	J2-1	GCCAGCAGTG		A				CTGGGG					6	TGCTGAGCAGTTC	ASSDWGAEQF
WT	Spleen	Spl-CD8	SpCD8-53	13.1	1	J2-1	GCCAGCAGTGATG						GGGGG			TCT		4	TATGCTGAGCAGTTC	ASSDGGSYAEQF
WT	Spleen	Spl-CD8	SpCD8-54	13.1	1	J2-7	GCCAGCAG				C	CCC	GGGACAGGGGG		C			4	TATGAACAGTAC	ASSPGTGGYEQY
WT	Spleen	Spl-CD8	SpCD8-55	13.1	1	J2-1	GCCAGCAGTGATG						GGGGGC			C		3	CTATGCTGAGCAGTTC	ASSDGGPYAEQF
WT	Spleen	Spl-CD8	SpCD8-56	13.1	1	J2-5	GCCAGCAGT		G				ACAGGGG				T	0	AACCAAGACACCCAGTAC	ASSDRGNQDTQY
WT	Spleen	Spl-CD8	SpCD8-57	13.1	1	J2-1	GCCAGCAGTG					CC	GGGACAG			T		3	CTATGCTGAGCAGTTC	ASSAGTVYAEQF
WT	Spleen	Spl-CD8	SpCD8-58	13.1	1	J2-1	GCCAGCAGTGATG	C			GGG		AGGG			TCCT		2	ACTATGCTGAGCAGTTC	ASSDAGGSYYAEQF
WT	Spleen	Spl-CD8	SpCD8-59	13.1	NoD	J2-7	GCCAGCAGTGAT											4	TATGAACAGTAC	ASSDYEQY
WT	Spleen	Spl-CD8	SpCD8-6	13.1	1	J2-1	GCCAGCAGTGATG				GGC		CAG					5	ATGCTGAGCAGTTC	ASSDGPDAEQF
WT	Spleen	Spl-CD8	SpCD8-60	13.1	2	J2-1	GCCAGCAG					CCC	GGGACTGGGGGGGC			TG		4	TATGCTGAGCAGTTC	ASSPGLGGLYAEQF
WT	Spleen	Spl-CD8	SpCD8-61	13.1	1	J1-4	GCCAGC				CAGC		GGGG				AA	0	TTTCCAACGAAAGATTATTT	ASGGGISNERLF
WT	Spleen	Spl-CD8	SpCD8-62	13.1	1	J1-2	GCCAGCAGTGAT						CAGGGGG			GCG		3	ACTCCGACTACACC	ASSDQGGDSDYT
WT	Spleen	Spl-CD8	SpCD8-63	13.1	1	J2-7	GCCAGCAGT		G				GGACA					7	GAACAGTAC	ASSGTEQY
WT	Spleen	Spl-CD8	SpCD8-64	13.1	1	J2-4	GCCAGCAG				G		CAGGG			AG		7	ACACCTTGTAC	ASRQGDTLY
WT	Spleen	Spl-CD8	SpCD8-65	13.1	1	J2-7	GCCAGCAGTGAT				CACG		CAG			AA		4	TATGAACAGTAC	ASSDHAEYEQY
WT	Spleen	Spl-CD8	SpCD8-66	13.1	2	J2-3	GCCAGCAG				C		GACTGGGGGGGC			GGTGCAGAG		9	ACGCTGTAT	ASSDWGGGAETLY
WT	Spleen	Spl-CD8	SpCD8-67	13.1	1	J1-1	GCCAGCAGT					CCC	GGGACA					5	ACAGAAGTCTTC	ASSPGTTEVF
WT	Spleen	Spl-CD8	SpCD8-68	13.1	2	J2-3	GCCAGCAGTGAT				TG		GGGACTGGGGGGGC					4	CAGAAACGCTGTAT	ASSDWGLGGPETLY
WT	Spleen	Spl-CD8	SpCD8-69	13.1	2	J2-4	GCCAGCAGTGATG	C					CTGGGGGGGC	GC		GAG		8	CACCTTGTAC	ASSDAWGGASTLY
WT	Spleen	Spl-CD8	SpCD8-7	13.1	1	J1-4	GCCAGCAGTG				AG		CAGGG			CC		3	CCAACGAAAGATTATTT	ASSEQGPNERLF
WT	Spleen	Spl-CD8	SpCD8-70	13.1	1	J2-1	GCCAGC						CAG			CAA		1	AACTATGCTGAGCAGTTC	ASGQNYAEQF
WT	Spleen	Spl-CD8	SpCD8-71	13.1	1	J2-5	GCCAGCAGTG				A		GGGACAG					0	AACCAAGACACCCAGTAC	ASSEGQNQDTQY
WT	Spleen	Spl-CD8	SpCD8-72	13.1	2	J2-1	GCCAGCAGTGAT				TC		ACTGGGGGGGC	GC		G		2	ACTATGCTGAGCAGTTC	ASSDSLGGRDYAEQF
WT	Spleen	Spl-CD8	SpCD8-73	13.1	NoD	J2-7	GCCAGCAGTGAT			AT								6	TGAACAGTAC	ASSDIEQY
WT	Spleen	Spl-CD8	SpCD8-74	13.1	2	J2-7	GCCAGCAGTGA						ACTGGGGGGGC	GC		G		5	ATGAACAGTAC	ASSELGGRDEQY
WT	Spleen	Spl-CD8	SpCD8-8	13.1	1	J2-1	GCCAGCAGTG				AGCCTCG		CAGGG					2	ACTATGCTGAGCAGTTC	ASSEPRRDYAEQF
WT	Spleen	Spl-CD8	SpCD8-9	13.1	1	J2-3	GCCAGCA				AAT		CAGGG		G			4	CAGAAACGCTGTAT	ASKSGAETLY
Db2KO	Thymus	DN2	DN2-1	13.1	1	J1-2	GCCAGCAGTGAT				C		GGC			AG		2	AACTCCGACTACACC	ASSDRQNSDYT
Db2KO	Thymus	DN2	DN2-10	13.1	1	J1-4	GCCAGCAG				C	CCC	GGGACAGG			TCC		7	CGAAAGATTATTT	ASSPGTGPERLF
Db2KO	Thymus	DN2	DN2-11	13.1	1	J1-3	GCCAGCAGTGATG	CA					AGGG			CA	AA	0	TTCTGGAAATACGCTCTAT	ASSDARANSGNTLY
Db2KO	Thymus	DN2	DN2-12	13.1	1	J1-4	GCCAGCAGTGAT						AGGG			C	AA	0	TTTCCAACGAAAGATTATTT	ASSDRAISNERLF
Db2KO	Thymus	DN2	DN2-13	13.1	1	J1-5	GCCAGCAGTGAT				CCGTG		GGGAC				A	0	TAACAACCAGGCTCCGCTT	ASSDPWGHNNQAPL
Db2KO	Thymus	DN2	DN2-14	13.1	NoD	J1-6	GCCAGCAGTG			GTCAAA								5	ATAATTCGCCCCTCTAC	ASSGQNNSPLY
Db2KO	Thymus	DN2	DN2-15	13.1	1	J1-3	GCCAGCAGT		G				ACAGGGG					0	TTCTGGAAATACGCTCTAT	ASSDRGSGNTLY
Db2KO	Thymus	DN2	DN2-16	13.1	1	J1-4	GCCAGCAGTGATG	CA			G		GGGGGC	GC		AG		4	CAACGAAAGATTATTT	ASSDAGGRSNERLF
Db2KO	Thymus	DN2	DN2-17	13.1	1	J1-2	GCCAGCAGTGATG				G		CAGGGG			CG		3	ACTCCGACTACACC	ASSDGRGDSDYT
Db2KO	Thymus	DN2	DN2-18	13.1	1	J1-6	GCCAGCAGTG				TCCTCC		CAGGGGG			A		7	AATTCGCCCCTCTAC	ASSVLPGGNSPLY
Db2KO	Thymus	DN2	DN2-19	13.1	1	J1-1	GCCAGCAGTGATG					C	GGGACAGGGG			ACCC		6	CAGAAGTCTTC	ASSDAGQGTPEVF
Db2KO	Thymus	DN2	DN2-2	13.1	NoD	J1-6	GCCAGCAGTGATG			GCCC								0	TTCCTATAATTCGCCCCTCTAC	ASSDGPSYNSPLY
Db2KO	Thymus	DN2	DN2-20	13.1	1	J1-2	GCCAGCA				AGGAGAGGG		GGGAC			GGGG		3	ACTCCGACTACACC	ASKERGDGDSDYT
Db2KO	Thymus	DN2	DN2-21	13.1	1	J1-6	GCCAGCAGTGAT				AA		AGGGG					2	CCTATAATTCGCCCCTCTAC	ASSDKGAYNSPLY
Db2KO	Thymus	DN2	DN2-22	13.1	1	J1-2	GCCAGCAGTG				AGC		CAG					0	CAAACTCCtACTACACC	ASSEPANSYYT
Db2KO	Thymus	DN2	DN2-23	13.1	1	J1-4	GCCAGCAGTG				AGAGC		GGACA			C		2	TCCAACGAAAGATTATTT	ASSESGHSNERLF
Db2KO	Thymus	DN2	DN2-24	13.1	1	J1-2	GCCAGCAGT		G				ACAG					4	CTCCGACTACACC	ASSDSSDYT
Db2KO	Thymus	DN2	DN2-25	13.1	NoD	J1-2	GCCAGCAGTGATG	C		CCCCC								6	CCGACTACACC	ASSDAPPDYT
Db2KO	Thymus	DN2	DN2-26	13.1	1	J1-5	GCCAGCAG				A	CC	GGGACAG					1	AACAACCAGGCTCCGCTT	ASRPGQNNQAPL
Db2KO	Thymus	DN2	DN2-27	13.1	1	J1-5	GCCAGCAGTGAT				AA		GGGACA			AG		2	ACAACCAGGCTCCGCTT	ASSDKGQDNQAPL
Db2KO	Thymus	DN2	DN2-28	13.1	1	J1-2	GCCAGCAGTG				AGG		GGGGG			ATAA		6	CCGACTACACC	ASSEGGITDYT
Db2KO	Thymus	DN2	DN2-29	13.1	1	J1-5	GCCAGCAGTGAT				TCACG		CAG			A	TA	0	TAACAACCAGGCTCCGCTT	ASSDSRRYNNQAPL
Db2KO	Thymus	DN2	DN2-3	13.1	1	J1-4	GCCAGCAGTG				CAGG		CAGGG			AGGG		7	CGAAAGATTATTT	ASSAGREGERLF
Db2KO	Thymus	DN2	DN2-30	13.1	1	J1-2	GCCAGCAGTGATG	C			CC		GGACAG				TTG	0	CAAACTCCGACTACACC	ASSDARTVANSDYT
Db2KO	Thymus	DN2	DN2-31	13.1	1	J1-4	GCCAGCAGT				TC		GACAGGGGG			AAA		13	ATTATTT	ASSSTGGKLF
Db2KO	Thymus	DN2	DN2-32	13.1	1	J1-4	GCCAGCAGT		G				GACAG				A	0	TTTCCAACGAAAGATTATTT	ASSGQISNERLF
Db2KO	Thymus	DN2	DN2-33	13.1	1	J1-6	GCCAGCAGTG				A		AGG					3	CTATAATTCGCCCCTCTAC	ASSEGYNSPLY
Db2KO	Thymus	DN2	DN2-34	13.1	1	J1-6	GCCAGCAGTG				CC		GGA					1	TCCTATAATTCGCCCCTCTAC	ASSAGSYNSPLY
Db2KO	Thymus	DN2	DN2-35	13.1	1	J1-3	GCCAGCA				CCAA		GACAG				A	0	TTCTGGAAATACGCTCTAT	ASTKTDSGNTLY
Db2KO	Thymus	DN2	DN2-36	13.1	1	J1-4	GCCAGCAGTG				AAT	CC	GGGAC				AA	0	TTTCCAACGAAAGATTATTT	ASSESGTISNERLF
Db2KO	Thymus	DN2	DN2-37	13.1	1	J1-2	GCCAGCAGT				TCCT	CC	GGGA			G		1	AAACTCCGACTACACC	ASSSSGRNSDYT
Db2KO	Thymus	DN2	DN2-38	13.1	1	J1-2	GCCAGCAGTGATG						CAGG			CAGCT		0	CAAACTCCGACTACACC	ASSDAGSSNSDYT
Db2KO	Thymus	DN2	DN2-39	13.1	1	J1-4	GCCAGCAGTGA				AA	C	GGGAC			GAA	AAA	0	TTTCCAACGAAAGATTATTT	ASSETGRKISNERLF
Db2KO	Thymus	DN2	DN2-4	13.1	1	J1-1	GCCAGCAGTG				CC		GGGGC			CT		3	ACACAGAAGTCTTC	ASSAGAYTEVF
Db2KO	Thymus	DN2	DN2-40	13.1	1	J1-2	GCCAGCAGTGAT				TT		GGGA			GGG		2	AACTCCGACTACACC	ASSDLGGNSDYT
Db2KO	Thymus	DN2	DN2-41	13.1	1	J1-1	GCCAGCAGT		G				GGACAG			AGGG		4	CACAGAAGTCTTC	ASSGTEGTEVF
Db2KO	Thymus	DN2	DN2-42	13.1	1	J1-4	GCCAGCAGTGATG				AG		AGGGGGC	G		GTGGA		3	CCAACGAAAGATTATTT	ASSDERGRWTNERLF
Db2KO	Thymus	DN2	DN2-43	13.1	1	J1-5	GCCAGCAGT					CC	GGGACAG			C		2	ACAACCAGGCTCCGCTT	ASSPGQHNQAPL
Db2KO	Thymus	DN2	DN2-44	13.1	1	J1-4	GCCAGCAGTG					C	GGGAC			GGCC		7	CGAAAGATTATTT	ASSAGRPERLF
Db2KO	Thymus	DN2	DN2-45	13.1	1	J1-5	GCCAGCAGTGATG				A		GGC			AGT		3	CAACCAGGCTCCGCTT	ASSDEAVNQAPL
Db2KO	Thymus	DN2	DN2-46	13.1	1	J1-1	GCCAGCAGTG				AGA		GGACAGGGGG			GCTCGG		4	CACAGAAGTCTTC	ASSERTGGLGTEVF
Db2KO	Thymus	DN2	DN2-47	13.1	NoD	J1-1	GCCAGCAGTGATG	C		TA								0	CAAACACAGAAGTCTTC	ASSDATNTEVF
Db2KO	Thymus	DN2	DN2-48	13.1	1	J1-4	GCCAGCAGTG				ACGGGAA		ACAGGG			A		5	AACGAAAGATTATTT	ASSDGKQGNERLF
Db2KO	Thymus	DN2	DN2-49	13.1	1	J1-1	GCCAGCAGTG				AG		GGGACAGGGG					3	ACACAGAAGTCTTC	ASSEGTGDTEVF
Db2KO	Thymus	DN2	DN2-5	13.1	1	J1-4	GCCAGCAGTGAT				C		GACAG			CA		1	TTCCAACGAAAGATTATTT	ASSDRQHSNERLF
Db2KO	Thymus	DN2	DN2-50	13.1	1	J1-4	GCCAGCAGT				T		GGACAG			AGGG		7	CGAAAGATTATTT	ASSWTEGERLF
Db2KO	Thymus	DN2	DN2-51	13.1	1	J1-2	GCCAGCAGT				CCC		GGACA					1	AAACTCCGACTACACC	ASSPGQNSDYT
Db2KO	Thymus	DN2	DN2-6	13.1	1	J1-1	GCCAG				GCCAG		GGGACAGGG					3	ACACAGAAGTCTTC	ASTRDRDTEVF
Db2KO	Thymus	DN2	DN2-7	13.1	1	J1-2	GCCAGCAGTGAT				C		GGACAG					0	CAAACTCCGACTACACC	ASSDRTANSDYT
Db2KO	Thymus	DN2	DN2-8	13.1	1	J1-1	GCCAGCAGTG				C	CCC	GGGACAG			AAC		5	ACAGAAGTCTTC	ASSAPGQNTEVF
Db2KO	Thymus	DN2	DN2-9	13.1	1	J1-2	GCCAGCAGTG						AGG			TCGAAA		0	CAAACTCCGACTACACC	ASSEVETNSDYT
Db2KO	Thymus	DN3a	DN3a-1	13.1	1	J1-2	GCCAGCAGTG				G		GGGACAGGG			CGGG		5	TCCGACTACACC	ASSGGQGGSDYT
Db2KO	Thymus	DN3a	DN3a-10	13.1	1	J1-4	GCCAGCAGT		G				GGACAG			AAT		0	TTTCCAACGAAAGATTATTT	ASSGTEFSNERLF
Db2KO	Thymus	DN3a	DN3a-11	13.1	1	J1-3	GCCAGCAGTG				AGA		AGG			T		0	TTCTGGAAATACGCTCTAT	ASSEKVSGNTLY
Db2KO	Thymus	DN3a	DN3a-12	13.1	1	J1-4	GCCAGCAGTG				AG		GGGAC				AA	0	TTTCCAACGAAAGATTATTT	ASSEGTISNERLF
Db2KO	Thymus	DN3a	DN3a-13	13.1	NoD	J1-1	GCCAGCAGTGAT			AACGG								1	AAACACAGAAGTCTTC	ASSDNGNTEVF
Db2KO	Thymus	DN3a	DN3a-14	13.1	1	J1-1	GCCAGCAGTGAT				C		GACAG			A		0	CAAACACAGAAGTCTTC	ASSDRQTNTEVF
Db2KO	Thymus	DN3a	DN3a-15	13.1	1	J1-4	GCCAGCAGTGATG				TCA		GGGACAG			C		2	TCCAACGAAAGATTATTT	ASSDVRDSSNERLF
Db2KO	Thymus	DN3a	DN3a-16	13.1	1	J1-2	GCCAGCAGTG				AG		AGGG			ACGGGG		3	ACTCCGACTACACC	ASSERDGDSDYT
Db2KO	Thymus	DN3a	DN3a-18	13.1	1	J1-6	GCCAGCAGTG				A		GACAGGG			C		2	CCTATAATTCGCCCCTCTAC	ASSETGPYNSPLY
Db2KO	Thymus	DN3a	DN3a-19	13.1	1	J1-2	GCCAGCAGTGATG				A		GACAG			TTTCCCTT		2	AACTCCGACTACACC	ASSDETVSLNSDYT
Db2KO	Thymus	DN3a	DN3a-2	13.1	1	J1-5	GCCAGCAGTG				AGCACCCC		CAG			A	A	0	TAACAACCAGGCTCCGCTT	ASSEHPQITTRLR
Db2KO	Thymus	DN3a	DN3a-20	13.1	1	J1-5	GCCAGC				CAGC		GGACAG				A	0	TAACAACCAGGCTCCGCTT	ASPWTDNNQAPL
Db2KO	Thymus	DN3a	DN3a-21	13.1	1	J1-3	GCCAGCAGTGA				A		ACAGG					0	TTCTGGAAATACGCTCTAT	ASSETGSGNTLY
Db2KO	Thymus	DN3a	DN3a-22	13.1	1	J1-3	GCCAGCAGTGATG						CAGGG			A		2	CTGGAAATACGCTCTAT	ASSDAGTGNTLY
Db2KO	Thymus	DN3a	DN3a-23	13.1	1	J1-5	GCCAGCAGTG				T		GACAG			TG		1	AACAACCAGGCTCCGCTT	ASSVTVNNQAPL
Db2KO	Thymus	DN3a	DN3a-24	13.1	1	J1-4	GCCAGCAGTGAT					CCC	GGG			T		0	TTTCCAACGAAAGATTATTT	ASSDPGFSNERLF
Db2KO	Thymus	DN3a	DN3a-25	13.1	1	J1-2	GCCAGCAGT		G				GACAGGG			TT		0	CAAACTCCGACTACACC	ASSGQGSNSDYT
Db2KO	Thymus	DN3a	DN3a-26	13.1	1	J1-1	GCCAGCA				CAG		GGGACA					6	CAGAAGTCTTC	ASTGDTEVF
Db2KO	Thymus	DN3a	DN3a-27	13.1	1	J1-4	GCCAGCAGTGA				A		GACAGGG			AGG		6	ACGAAAGATTATTT	ASSEDREDERLF
Db2KO	Thymus	DN3a	DN3a-28	13.1	1	J1-2	GCCAGCAGTG				GA		GGGACA			C		0	CAAACTCCGACTACACC	ASSGGTPNSDYT
Db2KO	Thymus	DN3a	DN3a-29	13.1	NoD	J1-3	GCCAGCAGTG			AAG							A	0	TTCTGGAAATACGCTCTAT	ASSEDSGNTLY
Db2KO	Thymus	DN3a	DN3a-3	13.1	1	J1-1	GCCAGCAG				CAA		GGACA			TA		5	ACAGAAGTCTTC	ASSKDITEVF
Db2KO	Thymus	DN3a	DN3a-30	13.1	1	J1-4	GCCAGC				CAGC		GGACAGGGGGC					2	TCCAACGAAAGATTATTT	ASPGTGGSNERLF
Db2KO	Thymus	DN3a	DN3a-31	13.1	NoD	J1-3	GCCAGCAGTG			CTCCTT							A	0	TTCTGGAAATACGCTCTAT	ASSAPYSGNTLY
Db2KO	Thymus	DN3a	DN3a-32	13.1	1	J1-5	GCCA				ACCCGC		CAGGGG					2	ACAACCAGGCTCCGCTT	ANPPGDNQAPL
Db2KO	Thymus	DN3a	DN3a-33	13.1	1	J1-3	GCCAAAACAA				AA		ACA				AA	0	TTCTGGAAATACGCTCTAT	AKTNSGNTLY
Db2KO	Thymus	DN3a	DN3a-34	13.1	1	J1-3	GCCAGCAGTGA						ACAGGGG				AA	0	TTCTGGAAATACGCTCTAT	ASSEQGNSGNTLY
Db2KO	Thymus	DN3a	DN3a-35	13.1	1	J1-1	GCCAGCAGTGAT					CC	GGGACAGGGG					2	AACACAGAAGTCTTC	ASSDPGQGNTEVF
Db2KO	Thymus	DN3a	DN3a-36	13.1	1	J1-3	GCCAGCAGTGATG				AAC		GACAGGGG			AT		0	TTCTGGAAATACGCTCTAT	ASSDERQGISGNTLY
Db2KO	Thymus	DN3a	DN3a-37	13.1	1	J1-4	GCCAGCAGTG					CC	GGGACA			A		3	CCAACGAAAGATTATTT	ASSAGTTNERLF
Db2KO	Thymus	DN3a	DN3a-38	13.1	1	J1-4	GCCAGCAGTGATG				AGA		AGGGGG				AAA	0	TTTCCAACGAAAGATTATTT	ASSDEKGEISNERLF
Db2KO	Thymus	DN3a	DN3a-39	13.1	1	J1-5	GCCAGCAGTG				GTC		ACAGGG				A	0	TAACAACCAGGCTCCGCTT	ASSGHRDNNQAPL
Db2KO	Thymus	DN3a	DN3a-4	13.1	1	J1-6	GCCAGCAGTG				G		GGGACAG			TA		3	CTATAATTCGCCCCTCTAC	ASSGGQYYNSPLY
Db2KO	Thymus	DN3a	DN3a-40	13.1	1	J1-2	GCCAGCAGTG				T		CAGGGG			AGGGTGGGG		4	CTCCGACCACACC	ASSVRGGWGSDHT
Db2KO	Thymus	DN3a	DN3a-41	13.1	1	J1-6	GCCAGCAG				CTCC		ACAGGG			AGGGGAA		11	CGCCCCTCTAC	ASSSTGRGTPLY
Db2KO	Thymus	DN3a	DN3a-42	13.1	1	J1-5	GCCAGCAGT				C		GACA			A		1	AACAACCAGGCTCCGCTT	ASSRQNNQAPL
Db2KO	Thymus	DN3a	DN3a-43	13.1	1	J1-4	GCCAGCA				CCGG		CAGGGG			AGCCTCCG		6	ACGAAAGATTATTT	ASTGRGASDERLF
Db2KO	Thymus	DN3a	DN3a-44	13.1	1	J1-3	GCCAGCA				CTCTCCT		CAGGG			T		0	TTCTGGAAATACGCTCTAT	ASTLLRVSGNTLY
Db2KO	Thymus	DN3a	DN3a-45	13.1	1	J1-6	GCCAGCAGTG				GG		CAGGGGG					2	CCTATAATTCGCCCCTCTAC	ASSGQGAYNSPLY
Db2KO	Thymus	DN3a	DN3a-46	13.1	1	J1-2	GCCAGCAG				ACTCA	CC	GGGACA			C		0	CAAACTCCGACTACACC	ASRLTGTPNSDYT
Db2KO	Thymus	DN3a	DN3a-47	13.1	1	J1-3	GCCAGCAGT				CCTCG		AGGGG			T		3	TGGAAGTACGCTCTAT	ASSPRGVGSTLY
Db2KO	Thymus	DN3a	DN3a-48	13.1	1	J1-2	GCCAGCAGTGATG	C			GG		CAGGG			AC		4	CTCCGACTACACC	ASSDAAGTSDYT
Db2KO	Thymus	DN3a	DN3a-49	13.1	1	J1-4	GCCAGCAGT					CCC	GGGACAG					0	TTTCCAACGAAAGATTATTT	ASSPGTVSNERLF
Db2KO	Thymus	DN3a	DN3a-5	13.1	1	J1-2	GCCAGCAGTGATG	CA			A		GGACA			T		3	ACTCCGACTACACC	ASSDARTYSDYT
Db2KO	Thymus	DN3a	DN3a-50	13.1	1	J1-2	GCCAGCAGT		G				GACAGGG			TT		0	CAAACTCCGgCTACACC	ASSGQGSNSGYT
Db2KO	Thymus	DN3a	DN3a-51	13.1	1	J1-2	GCCAGCAGT		G				ACA			AAT		3	ACTCCGACTACACC	ASSDKYSDYT
Db2KO	Thymus	DN3a	DN3a-52	13.1	NoD	J1-1	GCCAGCAGTGAT			CTATC							TG	0	CAAACACAGAAGTCTTC	ASSDLSANTEVF
Db2KO	Thymus	DN3a	DN3a-53	13.1	1	J1-6	GCCAGCA				AC		CAGGGG			TTGATA		7	AATTCGCCCCTCTAC	ASNQGLINSPLY
Db2KO	Thymus	DN3a	DN3a-54	13.1	NoD	J1-3	GCCAGCAGT			CG								0	TTCTGGAAATACGCTCTAT	ASSRSGNTLY
Db2KO	Thymus	DN3a	DN3a-55	13.1	1	J1-1	GCCAG				GC		CAG					9	AAGTCTTC	ARGEVF
Db2KO	Thymus	DN3a	DN3a-56	13.1	1	J1-4	GCCAGCAGTG					C	GGGACAGGGG			A		3	CCAACGAAAGATTATTT	ASSAGQGTNERLF
Db2KO	Thymus	DN3a	DN3a-57	13.1	1	J1-3	GCCAGCAGTG						GGGACAGGGGGC			AACAACC		15	CTAT	ASSGDRGQQPGSA
Db2KO	Thymus	DN3a	DN3a-6	13.1	1	J1-3	GCCAGCAGTGAT				T		GGGACAGGGGG			AA		3	TGGAAATACGCTCTAT	ASSDWDRGNGNTLY
Db2KO	Thymus	DN3a	DN3a-7	13.1	1	J1-2	GCCAGCAGTGAT				CG		GGGA			GAGG		3	ACTCCGACTACACC	ASSDRGEDSDYT
Db2KO	Thymus	DN3a	DN3a-8	13.1	1	J1-2	GCCAGCAGTGATG						GGGGG			GT		1	AAACTCCGACTACACC	ASSDGGVNSDYT
Db2KO	Thymus	DN3a	DN3a-9	13.1	1	J1-2	GCCAGCAGTGATG				GTCCTTC		GACA			AA		1	AAACTCCGACTACACC	ASSDGPSTKNSDYT
Db2KO	Thymus	DN3bc	DN3bc-1	13.1	1	J1-6	GCCAGCAGTG				CG		GGGAC			GGT		0	TTCCTATAATTCGCCCCTCTAC	ASSAGTVSYNSPLY
Db2KO	Thymus	DN3bc	DN3bc-10	13.1	1	J1-2	GCCAGCA				AT		ACAGGG					2	AACTCCGACTACACC	ASNTGNSDYT
Db2KO	Thymus	DN3bc	DN3bc-11	13.1	1	J1-1	GCCAGCAGTG				G		GGGACAGGG			A	G	0	CAAACACAGAAGTCTTC	ASSGGQGANTEVF
Db2KO	Thymus	DN3bc	DN3bc-12	13.1	1	J1-3	GCCAGCAG				C		GAC			CCGGG		0	TTCTGGAAATACGCTCTAT	ASSDPGSGNTLY
Db2KO	Thymus	DN3bc	DN3bc-13	13.1	1	J1-2	GCCAGCAG				GT	C	GGGACA			AA		0	CAAACTCCGACTACACC	ASRSGQTNSDYT
Db2KO	Thymus	DN3bc	DN3bc-14	13.1	1	J1-3	GCCAGCAGTGATG	CA			TG		GGGACAGGGGG		C			3	TGGAAATACGCTCTAT	ASSDAWGQGAGNTLY
Db2KO	Thymus	DN3bc	DN3bc-15	13.1	NoD	J1-4	GCCAGCAGTGATG			AGC								0	TTTCCAACGAAAGATTATTT	ASSDELSNERLF
Db2KO	Thymus	DN3bc	DN3bc-16	13.1	1	J1-5	GCCAGCAGTGAT						CAGG			T		0	TAACAACCAGGCTCCGCTT	ASSDQVNNQAPL
Db2KO	Thymus	DN3bc	DN3bc-17	13.1	1	J1-6	GCCAGCAGTGAT				CGG		CAGG			TC	AA	0	TTCCTATAATTCGCCCCTCTAC	ASSDRQVNSYNSPLY
Db2KO	Thymus	DN3bc	DN3bc-18	13.1	1	J1-1	GCCAGCAG						GGGACAGGG			AAT		4	CACAGAAGTCTTC	ASRGQGITEVF
Db2KO	Thymus	DN3bc	DN3bc-19	13.1	1	J1-1	GCCAGCAGTG				A	C	GGGACA			A		0	CAAACACAGAAGTCTTC	ASSDGTTNTEVF
Db2KO	Thymus	DN3bc	DN3bc-2	13.1	1	J1-1	GCCAGCAGTGATG				T		GGGGGC	G				2	AACACAGAAGTCTTC	ASSDVGANTEVF
Db2KO	Thymus	DN3bc	DN3bc-20	13.1	1	J1-4	GCCAGCAGTG						AGG					6	ACGAAAGATTATTT	ASSEDERLF
Db2KO	Thymus	DN3bc	DN3bc-21	13.1	1	J1-1	GCCAGCAGTG					CC	GGGACAGGGGGC			TGG		5	ACAGAAGTCTTC	ASSAGTGGWTEVF
Db2KO	Thymus	DN3bc	DN3bc-22	13.1	1	J1-4	GCCAGCAGT				C		GACAGGGG			ATGGGA		5	AACGAAAGATTATTT	ASSRQGMGNERLF
Db2KO	Thymus	DN3bc	DN3bc-23	13.1	1	J1-2	GCCAGCAGT		G				GGACA			A		0	CAAACTCCGACTACACC	ASSGTTNSDYT
Db2KO	Thymus	DN3bc	DN3bc-24	13.1	1	J1-1	GCCAGCAGTG					CC	GGGA			ACAATT		3	ACACAGAAGTCTTC	ASSAGNNYTEVF
Db2KO	Thymus	DN3bc	DN3bc-25	13.1	1	J1-4	GCCAGCAG				CGATG		AGGGG			AC	AA	0	TTTCCAACGAAAGATTATTT	ASSDEGTISNERLF
Db2KO	Thymus	DN3bc	DN3bc-26	13.1	1	J1-4	GCCAGCAGTGAT				T		GGGACAGGGGG			GG		7	CGAAAGATTATTT	ASSDWDRGGERLF
Db2KO	Thymus	DN3bc	DN3bc-27	13.1	NoD	J1-4	GCCAGCAGTGATG			T								7	CGAAAGATTATTT	ASSDVERLF
Db2KO	Thymus	DN3bc	DN3bc-28	13.1	1	J1-2	GCCAGCAGTG				GGGCTC		CAGGG					2	AACTCCGACTACACC	ASSGAPGNSDYT
Db2KO	Thymus	DN3bc	DN3bc-29	13.1	1	J1-5	GCCAGCAGTGA				A		ACAGGG			CGGG		2	ACAACCAGGCTCCGCTT	ASSETGRDNQAPL
Db2KO	Thymus	DN3bc	DN3bc-3	13.1	1	J1-1	GCCAGCAGTG				TCCC		GGACA			AAT		0	CAAACACAGAAGTCTTC	ASSVPDKSNTEVF
Db2KO	Thymus	DN3bc	DN3bc-30	13.1	1	J1-2	GCCAGCAGTGATG	C			T		AGG			AG		1	AAACTCCGACTACACC	ASSDARRNSDYT
Db2KO	Thymus	DN3bc	DN3bc-31	13.1	1	J1-1	GCCAGCAG				CCCC		GGACAGGGGGC			TG		3	ACACAGAAGTCTTC	ASSPGQGADTEVF
Db2KO	Thymus	DN3bc	DN3bc-32	13.1	1	J1-1	GCCAGCAGTG				ACG	C	GGGACAGGGG			TG		4	CACAGAAGTCTTC	ASSDAGQGCTEVF
Db2KO	Thymus	DN3bc	DN3bc-33	13.1	NoD	J1-1	GCCAGCAGTGATG	C		CCC								4	CACAGAAGTCTTC	ASSDAPTEVF
Db2KO	Thymus	DN3bc	DN3bc-34	13.1	1	J1-6	GCCAGCAGT		G				ACAGGGGGC	GC		G		5	ATAATTCGCCCCTCTAC	ASSDRGRDNSPLY
Db2KO	Thymus	DN3bc	DN3bc-35	13.1	1	J1-5	GCCAGCAGTG						AGG			CAAT		6	CCAGGCTCCGCTT	ASSEAIQAPL
Db2KO	Thymus	DN3bc	DN3bc-36	13.1	1	J1-4	GCCAGCAGTGATG					C	GGG				AA	0	TTTCCAACGAAAGATTATTT	ASSDAGISNERLF
Db2KO	Thymus	DN3bc	DN3bc-37	13.1	1	J1-6	GCCAGCAGTGAT		G				ACAGGGG			AGG		9	TTCGCCCCTCTAC	ASSDDRGGSPLY
Db2KO	Thymus	DN3bc	DN3bc-38	13.1	NoD	J1-6	GCCAGCAGTG			ACGG								0	TTCCTATAATTCGCCCCTCTAC	ASSDGSYNSPLY
Db2KO	Thymus	DN3bc	DN3bc-39	13.1	1	J1-4	GCCAGCAGTGAT				T		GGGACAG			AAC		7	CGAAAGATTATTT	ASSDWDRTERLF
Db2KO	Thymus	DN3bc	DN3bc-4	13.1	1	J1-2	GCCAGCAGTGAT				C		GGACAG					0	CAAACTCCGACTACACC	ASSDRTANSDYT
Db2KO	Thymus	DN3bc	DN3bc-40	13.1	1	J1-1	GCCAGCA				C		CAGGGG				TG	0	CAAACACAGAAGTCTTC	ASTRGANTEVF
Db2KO	Thymus	DN3bc	DN3bc-41	13.1	1	J1-4	GCCAGCAGT		G				GGAC			CG		0	TTTCCAACGAAAGATTATTT	ASSGTVSNERLF
Db2KO	Thymus	DN3bc	DN3bc-42	13.1	1	J1-2	GCCAGCAGTGATG				AA		GGG					5	TCCGACTACACC	ASSDEGSDYT
Db2KO	Thymus	DN3bc	DN3bc-43	13.1	NoD	J1-3	GCCAGCAGTGAT			TTGGT								0	TTCTGGAAATACGCTCTAT	ASSDLVSGNTLY
Db2KO	Thymus	DN3bc	DN3bc-44	13.1	1	J1-4	GCCAGCAG				CCC		ACAGGGG			CT	AA	0	TTTCCAACGAAAGATTATTT	ASSPQGLISNERLF
Db2KO	Thymus	DN3bc	DN3bc-45	13.1	1	J1-5	GCCAGCAGTG				T		GGACA			AC	TA	0	TAACAACCAGGCTCCGCTT	ASSVDNYNNQAPL
Db2KO	Thymus	DN3bc	DN3bc-46	13.1	1	J1-5	GCCAGCAGT		G				ACAGGGGGC					2	ACAACCAGGCTCCGCTT	ASSDRGHNQAPL
Db2KO	Thymus	DN3bc	DN3bc-47	13.1	1	J1-3	GCCAGCAGT		G				GGACA			TT		0	TTCTGGAAATACGCTCTAT	ASSGTFSGNTLY
Db2KO	Thymus	DN3bc	DN3bc-48	13.1	1	J1-2	GCCAGCAGTGATG	CA					ACAGGG			ACCGG		4	CTCCGACTACACC	ASSDATGTGSDYT
Db2KO	Thymus	DN3bc	DN3bc-49	13.1	1	J1-1	GCCAGCAGTG				T		CAG					1	AAACACAGAAGTCTTC	ASSVRNTEVF
Db2KO	Thymus	DN3bc	DN3bc-5	13.1	1	J1-2	GCCAGCAGTGAT						ACA			AATT		0	CAAACTCCGACTACACC	ASSDTNSNSDYT
Db2KO	Thymus	DN3bc	DN3bc-50	13.1	1	J1-4	GCCAGCAGTGAT		G				GACA			C	A	0	TTTCCAACGAAAGATTATTT	ASSDGHISNERLF
Db2KO	Thymus	DN3bc	DN3bc-51	13.1	1	J1-3	GCCAGCAGT					C	GGGACAGGGG			A		4	GGAAATACGCTCTAT	ASSRDRGGNTLY
Db2KO	Thymus	DN3bc	DN3bc-52	13.1	1	J1-6	GCCAGCAGTG				A	C	GGGACAGGGG			T		0	TTCCTATAATTCGCCCCTCTAC	ASSDGTGVSYNSPLY
Db2KO	Thymus	DN3bc	DN3bc-53	13.1	1	J1-1	GCCAGCAGTG				A		GGACA			TCT		0	CAAACACAGAAGTCTTC	ASSEDISNTEVF
Db2KO	Thymus	DN3bc	DN3bc-54	13.1	1	J1-4	GCCAGCAGTG				GG		AGGGGG			A		3	CCAACGAAAGATTATTT	ASSGRGTNERLF
Db2KO	Thymus	DN3bc	DN3bc-55	13.1	1	J1-5	GCCAGCAG				G	CCC	GGGACAG			CA		4	AACCAGGCTCCGCTT	ASRPGTANQAPL
Db2KO	Thymus	DN3bc	DN3bc-56	13.1	1	J1-4	GCCAGCAGTG				G		GGGGGC			AG		3	CCAACGAAAGATTATTT	ASSGGAANERLF
Db2KO	Thymus	DN3bc	DN3bc-57	13.1	1	J1-1	GCCAGCAGTGATG	C			GA		GGACAGGG			AGG		2	AACACAGAAGTCTTC	ASSDARTGRNTEVF
Db2KO	Thymus	DN3bc	DN3bc-58	13.1	NoD	J1-6	GCCAGCAGTGATG			ACCA							GAA	0	TTCCTATAATTCGCCCCTCTAC	ASSDDQNSYNSPLY
Db2KO	Thymus	DN3bc	DN3bc-59	13.1	1	J1-1	GCCAGCA				CC		CAGGG			TGCG		2	AACACAGAAGTCTTC	ASTQGANTEVF
Db2KO	Thymus	DN3bc	DN3bc-6	13.1	1	J1-4	GCCAGCAG				A		GACAGGGG				AA	0	TTTCCAACGAAAGATTATTT	ASRDRGISNERLF
Db2KO	Thymus	DN3bc	DN3bc-60	13.1	1	J1-2	GCCAGCAGTG				AG		AGGGGG			T		3	ACTCCGACTACACC	ASSERGYSDYT
Db2KO	Thymus	DN3bc	DN3bc-61	13.1	1	J1-1	GCCAGCAGTGATG	C			GGA		GACAGGGG					3	ACACAGAAGTCTTC	ASSDAETGDTEVF
Db2KO	Thymus	DN3bc	DN3bc-62	13.1	1	J1-1	GCCAGCAGTG				GG	CCC	GGGACA			A		0	CAAACACAGAAGTCTTC	ASSGPGTTNTEVF
Db2KO	Thymus	DN3bc	DN3bc-63	13.1	1	J1-2	GCCAGCAGTG				ACCCT		GGC			T		0	CAAACTCCGACTACACC	ASSDPGSNSDYT
Db2KO	Thymus	DN3bc	DN3bc-64	13.1	1	J1-4	GCCAGCAGTGATG						AGGGGGC			CG		6	ACGAAAGATTATTT	ASSDEGADERLF
Db2KO	Thymus	DN3bc	DN3bc-65	13.1	1	J1-1	GCCAGCAGTG				CT		GGGACAGGG			AG		1	AAACACAGAAGTCTTC	ASSAGTGRNTEVF
Db2KO	Thymus	DN3bc	DN3bc-7	13.1	1	J1-1	GCCAGCAGTGATG	C			GA		GGGGC	G				6	CAGAAGTCTTC	ASSDARGAEVF
Db2KO	Thymus	DN3bc	DN3bc-8	13.1	NoD	J1-1	GCCAGCAGTGATG			TGT								0	CAAACACAGAAGTCTTC	ASSDVSNTEVF
Db2KO	Thymus	DN3bc	DN3bc-9	13.1	1	J1-4	GCCAGCAGTG				GG		CAGGGG			A		3	CCAACGAAAGATTATTT	ASSGQGTNERLF
Db2KO	Thymus	DN4	DN4-1	13.1	1	J1-1	GCCAGCAGTGATG						GGGGGC	G				10	AGTCTTC	ASSDGGRVF
Db2KO	Thymus	DN4	DN4-10	13.1	1	J1-1	GCCAGCAG				GA		GACAGGGGGC	G				2	AACACAGAAGTCTTC	ASRRQGANTEVF
Db2KO	Thymus	DN4	DN4-11	13.1	1	J1-3	GCCAGCAGTG				A	CC	GGGACAG				GAA	0	TTCTGGAAATACGCTCTAT	ASSDRDRNSGNTLY
Db2KO	Thymus	DN4	DN4-12	13.1	1	J1-1	GCCAGC						CAG			CA		1	AAACACAGAAGTCTTC	ASRENTEVF
Db2KO	Thymus	DN4	DN4-13	13.1	NoD	J1-2	GCCAGCAGTGATG	C		CCCG							G	0	CAAACTCCGACTACACC	ASSDAPANSDYT
Db2KO	Thymus	DN4	DN4-14	13.1	1	J1-4	GCCAGCAGTGATG	CA					ACA			T		0	TTTCCAACGAAAGATTATTT	ASSDATFSNERLF
Db2KO	Thymus	DN4	DN4-15	13.1	NoD	J1-1	GCCAGCAGTG			AGC								0	CAAACACAGAAGTCTTC	ASSEPNTEVF
Db2KO	Thymus	DN4	DN4-16	13.1	1	J1-3	GCCAGCAGTG				AG	CC	GGGACA			T	AA	0	TTCTGGAAATACGCTCTAT	ASSEPGHNSGNTLY
Db2KO	Thymus	DN4	DN4-17	13.1	1	J1-4	GCCAGCAGTGA				ACGCCG		CAGG			C		3	CCAACGAAAGATTATTT	ASSERRRPNERLF
Db2KO	Thymus	DN4	DN4-18	13.1	1	J1-4	GCCAGCAG				A		GGGACAG				AAA	0	TTTCCAACGAAAGATTATTT	ASRGTEISNERLF
Db2KO	Thymus	DN4	DN4-19	13.1	1	J1-4	GCCAGCAGTGA				A		GACAGG				A	0	TTTCCAACGAAAGATTATTT	ASSEDRISNERLF
Db2KO	Thymus	DN4	DN4-2	13.1	NoD	J1-2	GCCAGCAGTGAT			AATA								0	CAAACTCCGACCACACC	ASSDNTNSDHT
Db2KO	Thymus	DN4	DN4-20	13.1	1	J1-2	GCCAGCAGTGAT				AGC		GGGGC				TG	0	CAAACTCCGACTACACC	ASSDSGAANSDYT
Db2KO	Thymus	DN4	DN4-21	13.1	1	J1-1	GCCAGCAGTGATG				G		GGGACA			AT		0	CAAACACAGAAGTCTTC	ASSDGGQSNTEVF
Db2KO	Thymus	DN4	DN4-22	13.1	1	J1-4	GCCAGCAGTGA				A		AGGGGGC			GG		2	TCCAACGAAAGATTATTT	ASSERGRSNERLF
Db2KO	Thymus	DN4	DN4-23	13.1	1	J1-1	GCCAGCAGTGATG	CA			G		AGGGG			TGGG		3	ACACAGAAGTCTTC	ASSDAEGWDTEVF
Db2KO	Thymus	DN4	DN4-24	13.1	1	J1-2	GCCAGCAGTG				CTC		GACAGGGG				G	0	CAAACTCCGACTACACC	ASSARQGANSDYT
Db2KO	Thymus	DN4	DN4-25	13.1	1	J1-4	GCCAGCA				CCCC		GACAGGGGG			AGG		4	CAACGAAAGATTATTT	ASTPTGGGNERLF
Db2KO	Thymus	DN4	DN4-26	13.1	1	J1-2	GCCAGCAGTGA						ACAGGG					1	AAACTCCGACTACACC	ASSEQGNSDYT
Db2KO	Thymus	DN4	DN4-27	13.1	1	J1-2	GCCAGCAGTG						GGGACA			A	TG	0	CAAACTCCGACTACACC	ASSGDNANSDYT
Db2KO	Thymus	DN4	DN4-28	13.1	1	J1-5	GCCAGCAGTG				AGCCG		GGGACAGGG					1	AACAACCAGGCTCCGCTT	ASSEPGTGNNQAPL
Db2KO	Thymus	DN4	DN4-29	13.1	1	J1-4	GCCAGCAGT				CCGG		GGGACAGGGGG			G		6	ACGAAAGATTATTT	ASSPGDRGDERLF
Db2KO	Thymus	DN4	DN4-3	13.1	1	J1-2	GCCAGCAGTGAT				C		GGACAG					0	CAAACTCCGACTACACC	ASSDRTANSDYT
Db2KO	Thymus	DN4	DN4-30	13.1	1	J1-4	GCCAGCAGT				CA		GGGACAG			CT		4	CAACGAAAGATTATTT	ASSQGQLNERLF
Db2KO	Thymus	DN4	DN4-31	13.1	1	J1-1	GCCAGCAG				C	CCC	GGGACAGGGGG			GTCAGGG		11	GTCTTC	ASSPGTGGSGVF
Db2KO	Thymus	DN4	DN4-32	13.1	1	J1-4	GCCAGCAG				CA	CC	GGGAC			AAAGT		0	TTTCCAACGAAAGATTATTT	ASSTGTKFSNERLF
Db2KO	Thymus	DN4	DN4-33	13.1	1	J1-1	GCCAGCAGT				CA		ACAGGG			AC		6	CAGAAGTCTTC	ASSQQGPEVF
Db2KO	Thymus	DN4	DN4-34	13.1	1	J1-1	GCCAGCAGTGAT				A	C	GGGACA			A	G	0	CAAACACAGAAGTCTTC	ASSDTGQANTEVF
Db2KO	Thymus	DN4	DN4-35	13.1	1	J1-6	GCCAGCAGTGATG	C					ACAGGG			CGG		6	TAATTCGCCCCTCTAC	ASSDAQGGNSPLY
Db2KO	Thymus	DN4	DN4-36	13.1	1	J1-4	GCCAGCAGTGATG				T		GGGGGC			C		2	TCCAACGAAAGATTATTT	ASSDVGASNERLF
Db2KO	Thymus	DN4	DN4-37	13.1	1	J1-5	GCCAGCAGTGAT						CAGGGG					4	AACCAGGCTCCGCTT	ASSDQGNQAPL
Db2KO	Thymus	DN4	DN4-38	13.1	1	J1-6	GCCAGCA		G				GGACA			A		3	CTATAATTCGCCCCTCTAC	ASRDNYNSPLY
Db2KO	Thymus	DN4	DN4-39	13.1	1	J1-6	GCCAGCAGTGATG	C					GG	A				6	TAATTCGCCCCTCTAC	ASSDADNSPLY
Db2KO	Thymus	DN4	DN4-4	13.1	1	J1-1	GCCAGCAGT					CCC	GGGACA			A		0	CAAACACAGAAGTCTTC	ASSPGTTNTEVF
Db2KO	Thymus	DN4	DN4-40	13.1	1	J1-4	GCCAGCAGTGATG						GGGGG			G	A	1	TTCCAACGAAAGATTATTT	ASSDGGDSNERLF
Db2KO	Thymus	DN4	DN4-41	13.1	1	J1-5	GCCAGCAGTGAT					CC	GGGACAGGGG					7	CAGGCTCCGCTT	ASSDPGQGQAPL
Db2KO	Thymus	DN4	DN4-42	13.1	1	J1-1	GCCAGCAGTG						AGGGGG		C			1	AAACACAGAAGTCTTC	ASSEGANTEVF
Db2KO	Thymus	DN4	DN4-43	13.1	1	J1-4	GCCAGCAGTGATG				AC		CAGGG			AAGGG		3	CCAACGAAAGATTATTT	ASSDDQGRANERLF
Db2KO	Thymus	DN4	DN4-44	13.1	1	J1-4	GCCAGCA						AGGGGG			AGGG		7	CGAAAGATTATTT	ASKGEGERLF
Db2KO	Thymus	DN4	DN4-45	13.1	1	J1-4	GCCAGCAGTGAT		G				ACAGGG			ACC		3	CCAACGAAAGATTATTT	ASSDDRDPNERLF
Db2KO	Thymus	DN4	DN4-46	13.1	1	J1-1	GCCAGCAGTGAT				CAT		GGG			TT		4	CACAGAAGTCTTC	ASSDHGFTEVF
Db2KO	Thymus	DN4	DN4-47	13.1	1	J1-1	GCCAGCA					CA	GGACA			AT		0	CAAACACAGAAGTCTTC	ASTGQSNTEVF
Db2KO	Thymus	DN4	DN4-48	13.1	1	J1-4	GCCAGCAGTG				T	CC	GGGACA			TAAG		4	CAACGAAAGATTATTT	ASSVRDISNERLF
Db2KO	Thymus	DN4	DN4-49	13.1	1	J1-4	GCCAGCAGTGAT		G				GGACAGGG					5	AACGAAAGATTATTT	ASSDGTGNERLF
Db2KO	Thymus	DN4	DN4-5	13.1	1	J1-6	GCCAGCAGT				C		GGACAGG					3	CTATAATTCGCCCCTCTAC	ASSRTGYNSPLY
Db2KO	Thymus	DN4	DN4-50	13.1	1	J1-2	GCCAGCAG				A		ACAGGGG			AGGG		1	AAACTCCGACTACACC	ASRTGEGNSDYT
Db2KO	Thymus	DN4	DN4-51	13.1	1	J1-2	GCCAGCAGTG				AAG		AGG			A		1	AAACTCCGACTACACC	ASSEEENSDYT
Db2KO	Thymus	DN4	DN4-52	13.1	1	J1-1	GCCAGCAGTGATG	CA			AAGGT		ACAGGGGG			G		7	AGAAGTCTTC	ASSDAKVQGGEVF
Db2KO	Thymus	DN4	DN4-53	13.1	1	J1-6	GCCAGCA		G				GGACAGGGGG			AGG		7	AATTCGCCCCTCTAC	ASRDRGRNSPLY
Db2KO	Thymus	DN4	DN4-54	13.1	1	J1-1	GCCAGCA				A	CC	GGGACA			AT	G	0	CAAACACAGAAGTCTTC	ASNRDNANTEVF
Db2KO	Thymus	DN4	DN4-55	13.1	1	J1-3	GCCAGCAGTGAT		G				GGGG					0	TTCTGGAAATACGCTCTAT	ASSDGGSGNTLY
Db2KO	Thymus	DN4	DN4-56	13.1	1	J1-4	GCCAGCAGTG						AGGG			AT		0	TTTCCAACGAAAGATTATTT	ASSEGFSNERLF
Db2KO	Thymus	DN4	DN4-57	13.1	1	J1-4	GCCAGCAGTG				GT		GGACAGGGG			C		3	CCAACGAAAGATTATTT	ASSGGQGPNERLF
Db2KO	Thymus	DN4	DN4-58	13.1	NoD	J1-4	GCCAGCAGTGATG			A								4	CAACGAAAGATTATTT	ASSDDNERLF
Db2KO	Thymus	DN4	DN4-59	13.1	1	J1-4	GCCAGCAGTG				GG		CAGG			AC		2	TCCAACGAAAGATTATTT	ASSGQDSNERLF
Db2KO	Thymus	DN4	DN4-6	13.1	1	J1-2	GCCAGCAGTGAT						AGGGG			AGGC		2	AACTCCGACTACACC	ASSDRGGNSDYT
Db2KO	Thymus	DN4	DN4-60	13.1	1	J1-4	GCCAGCAGTGATG	CA			CCC		CAGG			CCC		3	CCAACGAAAGATTATTT	ASSDAPQAPNERLF
Db2KO	Thymus	DN4	DN4-61	13.1	1	J1-1	GCCAGCAGT		G				ACAGGG					0	CAAACACAGAAGTCTTC	ASSDRANTEVF
Db2KO	Thymus	DN4	DN4-62	13.1	1	J1-6	GCCA					CC	GGG			GG		3	CTATAATTCGCCCCTCTAC	ATGGYNSPLY
Db2KO	Thymus	DN4	DN4-63	13.1	1	J1-4	GCCAGCAGT				A	CCC	GGGACAGGG			AGG		3	CCAACGAAAGATTATTT	ASSTRDREANERLF
Db2KO	Thymus	DN4	DN4-64	13.1	1	J1-1	GCCAGCAGTGA						ACAGG			TCGCGGG		4	CACAGAAGTCTTC	ASSEQVAGTEVF
Db2KO	Thymus	DN4	DN4-65	13.1	1	J1-4	GCCAGCAGTG				G	CC	GGGACA			CACTA		5	AACGAAAGATTATTT	ASSGRDTLNERLF
Db2KO	Thymus	DN4	DN4-66	13.1	1	J1-4	GCCAGCAGTGATG	C			GG		GGGGGC	G		GG		3	CCAACGAAAGATTATTT	ASSDAGGRANERLF
Db2KO	Thymus	DN4	DN4-67	13.1	NoD	J1-3	GCCAGCAGTG			AC							AA	0	TTCTGGAAATACGCTCTAT	ASSDNSGNTLY
Db2KO	Thymus	DN4	DN4-68	13.1	1	J1-4	GCCAGCAGTGATG	C			CC		CAGGG			A		3	CCAACGAAAGATTATTT	ASSDAPGTNERLF
Db2KO	Thymus	DN4	DN4-69	13.1	NoD	J1-3	GCCAGCAGTGATG			ACCTG								4	GGAAATACGCTCTAT	ASSDDLGNTLY
Db2KO	Thymus	DN4	DN4-7	13.1	1	J1-2	GCCAGCAGTGA						ACAGGGGGC			TGC		4	CTCCGACTACACC	ASSEQGAASDYT
Db2KO	Thymus	DN4	DN4-70	13.1	1	J1-5	GCCAGCAGT				A	CC	GGGACAGGGG			AAGGGG		2	ACAACCAGGCTCCGCTT	ASSTGTGEGDNQAPL
Db2KO	Thymus	DN4	DN4-71	13.1	1	J1-4	GCCAGCAGTG				A		AGGG				A	0	TTTCCAACGAAAGATTATTT	ASSEGISNERLF
Db2KO	Thymus	DN4	DN4-72	13.1	1	J1-4	GCCAGCAGTGAT						ACAGGGGG					1	TTCCAACGAAAGATTATTT	ASSDTGGSNERLF
Db2KO	Thymus	DN4	DN4-73	13.1	1	J1-4	GCCAGCAGTG				A		GGACAGGG					6	ACGAAAGATTATTT	ASSEDRDERLF
Db2KO	Thymus	DN4	DN4-74	13.1	1	J1-1	GCCAGCAGTGATG				A		GGACAG				TG	0	CAAACACAGAAGTCTTC	ASSDEDSANTEVF
Db2KO	Thymus	DN4	DN4-75	13.1	1	J1-3	GCCAGCA		G				GGACA			AAAC		0	TTCTGGAAATACGCTCTAT	ASRDKTSGNTLY
Db2KO	Thymus	DN4	DN4-76	13.1	1	J1-2	GCCAGCA				AAA	CC	GGGACA			AA		1	AAACTCCGACTACACC	ASKTGTKNSDYT
Db2KO	Thymus	DN4	DN4-8	13.1	1	J1-1	GCCAGCAGTGATG				GA		ACA			A		0	CAAACACAGAAGTCTTC	ASSDGTTNTEVF
Db2KO	Thymus	DN4	DN4-9	13.1	1	J1-5	GCCAGCAGTG					CC	GGGACAGGG					1	AACAACCAGGCTCCGCTT	ASSAGTGNNQAPL
Db2KO	Thymus	DP	DP-1	13.1	1	J1-1	GCCAGCAGTGATG						CAGGGGG			AG		3	ACACAGAAGTCTTC	ASSDAGGDTEVF
Db2KO	Thymus	DP	DP-10	13.1	1	J1-1	GCCAGCAGT				TC		CAGGGGGC			C		4	CACAGAAGTCTTC	ASSSRGPTEVF
Db2KO	Thymus	DP	DP-11	13.1	NoD	J1-4	GCCAGCAGTGA			A								5	AACGAAAGATTATTT	ASSENERLF
Db2KO	Thymus	DP	DP-12	13.1	1	J1-1	GCCAGCAG				CCCCA		GGACA			AGG		5	ACAGAAGTCTTC	ASSPRTRTEVF
Db2KO	Thymus	DP	DP-13	13.1	1	J1-1	GCCAGCA				GCATTC		ACAGGG					3	ACACAGAAGTCTTC	ASIHRDTEVF
Db2KO	Thymus	DP	DP-14	13.1	NoD	J1-2	GCCAGCAGTGATG	CA		AAG								2	AACTCCGACTACACC	ASSDAKNSDYT
Db2KO	Thymus	DP	DP-15	13.1	NoD	J1-3	GCCAGCAGTGA			ACG								0	TTCTGGAAATACGCTCTAT	ASSERSGNTLY
Db2KO	Thymus	DP	DP-16	13.1	1	J1-4	GCCAGCAGTGAT					CC	GGGACAG					2	TCCAACGAAAGATTATTT	ASSDPGQSNERLF
Db2KO	Thymus	DP	DP-17	13.1	1	J1-3	GCCAGCAG						GGG					0	TTCTGGAAATACGCTCTAT	ASRGSGNTLY
Db2KO	Thymus	DP	DP-18	13.1	1	J1-1	GCCAGCAGTGA				A		ACAGGGG					3	ACACAGAAGTCTTC	ASSETGDTEVF
Db2KO	Thymus	DP	DP-19	13.1	1	J1-4	GCCAGCAGTGATG	C					GGGGG			GGGAG		11	AGATTATTT	ASSDAGGERLF
Db2KO	Thymus	DP	DP-2	13.1	NoD	J1-1	GCCAGCAGTGATG			TC								2	AACACAGAAGTCTTC	ASSDVNTEVF
Db2KO	Thymus	DP	DP-20	13.1	1	J1-1	GCCAGCAGTGATG				AG		GGGGGC	GC		CCCG		2	AACACAGAAGTCTTC	ASSDEGGAPNTEVF
Db2KO	Thymus	DP	DP-21	13.1	1	J1-4	GCCAGCAGTGAT				CCC		GGACAGGGGG			GC		14	TTATTT	ASSDPGQGGLF
Db2KO	Thymus	DP	DP-22	13.1	1	J1-4	GCCAGC				CAGC		ACAG					1	TTCCAACGAAAGATTATTT	ASGDSSNERLF
Db2KO	Thymus	DP	DP-23	13.1	1	J1-5	GCCAGCAGTGATG	C			CCC		CAG					6	CCAGGCTCCGCTT	ASSDAPSQAPL
Db2KO	Thymus	DP	DP-24	13.1	1	J1-6	GCCAGC						CAG			CACCG		0	TTCCTATAATTCGCCCCTCTAC	ASSDRSYNSPLY
Db2KO	Thymus	DP	DP-25	13.1	NoD	J1-1	GCCAGCAGTGATG			A							TG	0	CAAACACAGAAGTCTTC	ASSDDANTEVF
Db2KO	Thymus	DP	DP-26	13.1	1	J1-4	GCCAGCA				AAA		GGACAGGGGG		C			8	GAAAGATTATTT	ASKRTGGERLF
Db2KO	Thymus	DP	DP-27	13.1	1	J1-3	GCCAGCAGTGATG				G		CAG			TC		2	CTGGAAATACGCTCTAT	ASSDGSPGNTLY
Db2KO	Thymus	DP	DP-28	13.1	1	J1-1	GCCAGCAGTGAT				CG		AGGG					5	ACAGAAGTCTTC	ASSDRGTEVF
Db2KO	Thymus	DP	DP-29	13.1	NoD	J1-1	GCCAGCAG			GGTAT								0	CAAACACAGAAGTCTTC	ASRVSNTEVF
Db2KO	Thymus	DP	DP-3	13.1	1	J1-1	GCCAGCAGTGAT		G				GGA					0	CAAACACAGAAGTCTTC	ASSDGTNTEVF
Db2KO	Thymus	DP	DP-30	13.1	1	J1-3	GCCAGCAGTGATG	CA			AGG		CAGGGG			AG		0	TTCTGGAAATACGCTCTAT	ASSDARQGSSGNTLY
Db2KO	Thymus	DP	DP-31	13.1	1	J1-5	GCCAGCAGTG				TCCCGA	C	GGGAC			GAGG		9	GGCTCCGCTT	ASSVPTGRGAPL
Db2KO	Thymus	DP	DP-32	13.1	1	J1-1	GCCAGCAGTGAT						CAGGGGG			AG		2	AACACAGAAGTCTTC	ASSDQGENTEVF
Db2KO	Thymus	DP	DP-33	13.1	1	J1-2	GCCAGCA		G				GACA			C		0	CAAACTCCGACTACACC	ASRTPNSDYT
Db2KO	Thymus	DP	DP-34	13.1	1	J1-4	GCCAG				GC		CAG			ATGCACG	AA	0	TTTCCAACGAAAGATTATTT	ASSDARISNERLF
Db2KO	Thymus	DP	DP-35	13.1	1	J1-5	GCCAGCAGT				TCCC		ACAGGGGG			G		2	ACAACCAGGCTCCGCTT	ASSSHRGDNQAPL
Db2KO	Thymus	DP	DP-36	13.1	1	J1-2	GCCAGCAGTGATG				T		GGG		A			2	AACTCCGACTACACC	ASSDVGNSDYT
Db2KO	Thymus	DP	DP-37	13.1	1	J1-1	GCCAGCAGTGAT					C	GGGACA			C		4	CACAGAAGTCTTC	ASSDRDTTEVF
Db2KO	Thymus	DP	DP-38	13.1	1	J1-4	GCCAGCAGTGATG	CA			C		GGACAGGG			C		3	CCAACGAAAGATTATTT	ASSDARTGPNERLF
Db2KO	Thymus	DP	DP-39	13.1	1	J1-2	GCCAGCAGT		G				GGACAGGG			ACCGG		4	CTCCGACTACACC	ASSGTGTGSDYT
Db2KO	Thymus	DP	DP-4	13.1	1	J1-4	GCCAGCAG				A	CC	GGGACAGG					3	CCAACGAAAGATTATTT	ASRPGQANERLF
Db2KO	Thymus	DP	DP-40	13.1	1	J1-1	GCCAGCAGTGA						ACAG			AA		1	AAACACAGAAGTCTTC	ASSEQKNTEVF
Db2KO	Thymus	DP	DP-41	13.1	1	J1-6	GCCAGCAGT				C		GACA				GAA	0	TTCCTATAATTCGCCCCTCTAC	ASSRQNSYNSPLY
Db2KO	Thymus	DP	DP-42	13.1	1	J1-4	GCCAGCAGTG				GAG		CAGGGG			AAGAAC		3	CCAACGAAAGATTATTT	ASSGAGEEPNERLF
Db2KO	Thymus	DP	DP-43	13.1	1	J1-1	GCCAGCAGTG				CCC		GGGGC	G				0	CAAACACAGAAGTCTTC	ASSARGANTEVF
Db2KO	Thymus	DP	DP-44	13.1	1	J1-2	GCCAGCAGTGAT						ACAGGG			A		0	CAAACTCCGACTACACC	ASSDTGTNSDYT
Db2KO	Thymus	DP	DP-45	13.1	1	J1-4	GCCAGCAGTGATG						AGGGGG			GCG		6	ACGAAAGATTATTT	ASSDEGGDERLF
Db2KO	Thymus	DP	DP-46	13.1	1	J1-4	GCCAGCAGTGAT				A		GGGACA			A		4	CAACGAAAGATTATTT	ASSDRDNNERLF
Db2KO	Thymus	DP	DP-47	13.1	1	J1-1	GCCAGCAGT		G				ACAG			C		2	AACACAGAAGTCTTC	ASSDSNTEVF
Db2KO	Thymus	DP	DP-48	13.1	1	J1-4	GCCAGCAGTG				A		GGC			AA	AAA	0	TTTCCAACGAAAGATTATTT	ASSEAKISNERLF
Db2KO	Thymus	DP	DP-49	13.1	1	J1-4	GCCAGCAGTG				CGG	CCC	GGGACAG					4	CAACGAAAGATTATTT	ASSAARDSNERLF
Db2KO	Thymus	DP	DP-5	13.1	1	J1-2	GCCAGCAGTGAT						AGGG					3	ACTCCGACTACACC	ASSDRDSDYT
Db2KO	Thymus	DP	DP-50	13.1	1	J1-1	GCCAGCAG				CCCTGG		AGGG			AGGG		3	ACACAGAAGTCTTC	ASSPGGRDTEVF
Db2KO	Thymus	DP	DP-51	13.1	1	J1-1	GCCAGCAG				CC	CCC	GGGA					1	AAACACAGAAGTCTTC	ASSPRENTEVF
Db2KO	Thymus	DP	DP-52	13.1	1	J1-3	GCCAGCA				GCAT	CC	GGGACA			A		0	TTCTGGAAATACGCTCTAT	ASIRDNSGNTLY
Db2KO	Thymus	DP	DP-53	13.1	1	J1-4	GCCAGCAGTGAT				A		GACAGGG			AC		3	CCAACGAAAGATTATTT	ASSDRQGPNERLF
Db2KO	Thymus	DP	DP-54	13.1	1	J1-2	GCCAGCAGTGA				AA		ACAGGGG					4	CTCCGACTACACC	ASSENRGSDYT
Db2KO	Thymus	DP	DP-55	13.1	1	J1-6	GCCAGCAGT		G				GA					4	TATAATTCGCCCCTCTAC	ASSGYNSPLY
Db2KO	Thymus	DP	DP-56	13.1	1	J1-6	GCCAGCAGTGAT				CGCG		GGGAC					7	AATTCGCCCCTCTAC	ASSDRGDNSPLY
Db2KO	Thymus	DP	DP-57	13.1	1	J1-2	GCCAGCAGTGAT				AGG		GGGGGC	G				3	ACTCCGACTACACC	ASSDRGGDSDYT
Db2KO	Thymus	DP	DP-58	13.1	1	J1-4	GCCAGCAGT						ACAGGGGGC			C		3	CCAACGAAAGATTATTT	ASSTGGPNERLF
Db2KO	Thymus	DP	DP-59	13.1	1	J1-4	GCCAGCAGTGATG				AA		GACAGGG					3	TCCACGAAAGATTATTT	ASSDEDRVHERLF
Db2KO	Thymus	DP	DP-6	13.1	1	J1-6	GCCAGCAGTGAT				C		GGGG					0	TTCCTATAATTCGCCCCTCTAC	ASSDRGSYNSPLY
Db2KO	Thymus	DP	DP-60	13.1	1	J1-1	GCCAGCAGTGAT				T		GGGG			T		8	GAAGTCTTC	ASSDWGEVF
Db2KO	Thymus	DP	DP-61	13.1	1	J1-4	GCCAGCAGT		G				ACAGGGG			CCT		4	CAACGAAAGATTATTT	ASSDRGLNERLF
Db2KO	Thymus	DP	DP-62	13.1	1	J1-4	GCCAGCAGTGAT						ACAG			T		4	CAACGAAAGATTATTT	ASSDTVNERLF
Db2KO	Thymus	DP	DP-7	13.1	1	J1-3	GCCAGCA		G				GGC			CCT		0	TTCTGGAAATACGCTCTAT	ASRALSGNTLY
Db2KO	Thymus	DP	DP-8	13.1	1	J1-1	GCCAGCAGTG				AAGG		GGGACAGG			AG		11	GTCTTC	ASSEGGQEVF
Db2KO	Thymus	DP	DP-9	13.1	1	J1-4	GCCAGCAGT		G				GGACA			CCCC		0	TTTCCAACGAAAGATTATTT	ASSGTPLSNERLF
Db2KO	Thymus	SP-CD4	ThyCD4-1	13.1	1	J1-4	GCCAGCAGTG				TC		GA		CA			6	ACGAAAGATTATTT	ASSVDNERLF
Db2KO	Thymus	SP-CD4	ThyCD4-10	13.1	1	J1-2	GCCAGCAGTGATG						CAGG			CAA		1	AAACTCCGACTACACC	ASSDAGKNSDYT
Db2KO	Thymus	SP-CD4	ThyCD4-11	13.1	1	J1-6	GCCAGCAGTGA				A		AGG					10	TCGCCCCTCTAC	ASSERSPLY
Db2KO	Thymus	SP-CD4	ThyCD4-12	13.1	1	J1-2	GCCAGCAGT				CGCCG		GGGGGC	G		GG		4	CTCCGACTACACC	ASSRRGAGSDYT
Db2KO	Thymus	SP-CD4	ThyCD4-13	13.1	NoD	J1-3	GCCAGCAG			CTCTCTC								1	TCTGGAAATACGCTCTAT	ASSSLSGNTLY
Db2KO	Thymus	SP-CD4	ThyCD4-14	13.1	1	J1-6	GCCAGCAGTGAT				T		CAGG					0	TTCCTATAATTCGCCCCTCTAC	ASSDSGSYNSPLY
Db2KO	Thymus	SP-CD4	ThyCD4-15	13.1	1	J1-1	GCCAGCAG				C		GGGACAGGGG			T		10	AGTCTTC	ASSGTGVVF
Db2KO	Thymus	SP-CD4	ThyCD4-16	13.1	NoD	J1-2	GCCAGCAGTGAT			ACCC								0	CAAACTCCGACTACACC	ASSDTPNSDYT
Db2KO	Thymus	SP-CD4	ThyCD4-17	13.1	1	J1-1	GCCAGCAGTG				GT		GACA			A		7	AGAAGTCTTC	ASSGDKEVF
Db2KO	Thymus	SP-CD4	ThyCD4-18	13.1	1	J1-4	GCCAGCAGTG				G	CC	GGGACAGGGG					7	CGAAAGATTATTT	ASSGRDRGERLF
Db2KO	Thymus	SP-CD4	ThyCD4-19	13.1	1	J1-5	GCCAGCAGTG				AG		GGGACAG				A	0	TAACGACCAGGCTCCGCTT	ASSEGTDNDQAPL
Db2KO	Thymus	SP-CD4	ThyCD4-2	13.1	NoD	J1-5	GCCAGCAGTGAT			TC								6	CCAGGCTCCGCTT	ASSDSQAPL
Db2KO	Thymus	SP-CD4	ThyCD4-20	13.1	1	J1-2	GCCAGCA		G				ACAGGG			AG		3	ACTCCGACTACACC	ASRQGDSDYT
Db2KO	Thymus	SP-CD4	ThyCD4-21	13.1	1	J1-1	GCCAGCAGT		G				GGACAG					0	CAAACACAGAAGTCTTC	ASSGTANTEVF
Db2KO	Thymus	SP-CD4	ThyCD4-22	13.1	1	J1-4	GCCAGCAGTG						CAGGGGG					1	TTCCAACGAAAGATTATTT	ASSAGGSNERLF
Db2KO	Thymus	SP-CD4	ThyCD4-23	13.1	1	J1-1	GCCAGCAGTGATG				G		GGGGGC			ATGG		2	AACACAGAAGTCTTC	ASSDGGAWNTEVF
Db2KO	Thymus	SP-CD4	ThyCD4-24	13.1	1	J1-5	GCCAGCAGT				CTCGAC		GGGGG			T		4	AACCAGGCTCCGCTT	ASSLDGGNQAPL
Db2KO	Thymus	SP-CD4	ThyCD4-25	13.1	1	J1-3	GCCAGCAGTG						GGGACA			C		0	TTCTGGAAATACGCTCTAT	ASSGDTSGNTLY
Db2KO	Thymus	SP-CD4	ThyCD4-26	13.1	1	J1-5	GCCAGCA		G				GGACAGGG					2	ACAACCAGGCTTCGCTT	ASRDRDNQASL
Db2KO	Thymus	SP-CD4	ThyCD4-27	13.1	1	J1-2	GCCAGCAGTGATG	CA			GA		AGGGGGC	GC		GAG		4	CTCCGACTACACC	ASSDAEGGASSDYT
Db2KO	Thymus	SP-CD4	ThyCD4-28	13.1	1	J1-4	GCCAGCAGTGAT		G				GACA			TC		0	TTTCCAACGAAAGATTATTT	ASSDGHLSNERLF
Db2KO	Thymus	SP-CD4	ThyCD4-29	13.1	1	J1-5	GCCAGCAG				C		ACAGGGGG			G		1	AACAACCAGGCTCCGCTT	ASSTGGNNQAPL
Db2KO	Thymus	SP-CD4	ThyCD4-3	13.1	1	J1-6	GCCAGCAGT		G				GGACAG			AA		7	AATTCGCCCCTCTAC	ASSGTENSPLY
Db2KO	Thymus	SP-CD4	ThyCD4-30	13.1	1	J1-2	GCCAGCAGTG				GG		GGGGG			G		5	TCCGACTACACC	ASSGGGSDYT
Db2KO	Thymus	SP-CD4	ThyCD4-31	13.1	1	J1-2	GCCAGCAG				GGGCCCC		CAGGGGGC			TT		3	ACTCCGACTACACC	ASRGPQGAYSDYT
Db2KO	Thymus	SP-CD4	ThyCD4-32	13.1	1	J1-1	GCCAGCAGT		G				ACAG			TG		0	CAAACACAGAAGTCTTC	ASSDSANTEVF
Db2KO	Thymus	SP-CD4	ThyCD4-33	13.1	1	J1-3	GCCAGCAGTGATG				TG		CAGGGG					1	TCTGGAAATACGCTCTAT	ASSDVQGSGNTLY
Db2KO	Thymus	SP-CD4	ThyCD4-34	13.1	NoD	J1-1	GCCAGCAGT			TTCAA							TG	0	CAAACACAGAAGTCTTC	ASSFNANTEVF
Db2KO	Thymus	SP-CD4	ThyCD4-35	13.1	1	J1-4	GCCAGCAGTGATG				GCA		GGACA			CT		4	CAACGAAAGATTATTT	ASSDGRTLNERLF
Db2KO	Thymus	SP-CD4	ThyCD4-36	13.1	1	J1-1	GCCAGCAGTGATG	CA			A		GACA			A		5	ACAGAAGTCTTC	ASSDARQTEVF
Db2KO	Thymus	SP-CD4	ThyCD4-37	13.1	1	J1-2	GCCAGCAGT				CT		GGACAGG				G	0	CAAACTCCGACTACACC	ASSLDRANSDYT
Db2KO	Thymus	SP-CD4	ThyCD4-38	13.1	1	J1-1	GCCAGC						CAG			CACC		3	ACACAGAAGTCTTC	ASGDHTEVF
Db2KO	Thymus	SP-CD4	ThyCD4-39	13.1	1	J1-5	GCCAGCAGTGATG					C	GGGACA					0	TAACAACCAGGCTCCGCTC	ASSDAGHNNQAPL
Db2KO	Thymus	SP-CD4	ThyCD4-4	13.1	1	J1-6	GCCAGCAGTG						GGGACAGGG					5	ATAATTCGCCCCTCTAC	ASSGDRDNSPLY
Db2KO	Thymus	SP-CD4	ThyCD4-40	13.1	1	J1-3	GCCAG				GC		CAGG			ATCG		4	GGAAATACGCTCTAT	ASQGSGNTLY
Db2KO	Thymus	SP-CD4	ThyCD4-41	13.1	NoD	J1-4	GCCAGCAGTGA			AAA								1	TTCCAACGAAAGATTATTT	ASSENSNERLF
Db2KO	Thymus	SP-CD4	ThyCD4-42	13.1	1	J1-4	GCCAGCAGTGA						ACAGGGG			AG		7	CGAAAGATTATTT	ASSEQGSERLF
Db2KO	Thymus	SP-CD4	ThyCD4-43	13.1	1	J1-1	GCCAGCAGTGAT					CC	GGGACA			C		2	AACACAGAAGTCTTC	ASSDPGHNTEVF
Db2KO	Thymus	SP-CD4	ThyCD4-44	13.1	1	J1-1	GCCAGCAGTGAT					CC	GGGA			G		0	CAAACACAGAAGTCTTC	ASSDPGANTEVF
Db2KO	Thymus	SP-CD4	ThyCD4-45	13.1	NoD	J1-4	GCCAGCAGTGAT			TA								4	CAACGAAAGATTATTT	ASSDYNERLF
Db2KO	Thymus	SP-CD4	ThyCD4-46	13.1	1	J1-1	GCCAGCAGTGATG	CA			A		GACAGGG			TG		3	ACACAGAAGTCTTC	ASSDARQGDTEVF
Db2KO	Thymus	SP-CD4	ThyCD4-47	13.1	1	J1-2	GCCAGCAG				GT	CC	GGGACAGGG			C		3	ACTCCGACTACACC	ASRSGTGHSDYT
Db2KO	Thymus	SP-CD4	ThyCD4-48	13.1	1	J1-3	GCCAGCAGT		G				GGACAGG					0	TTCTGGAAATACGCTCTAT	ASSGTGSGNTLY
Db2KO	Thymus	SP-CD4	ThyCD4-49	13.1	1	J1-1	GCCAGCACTG				CT		GGACAG			AA		1	AAACACAGAAGTCTTC	ASTGQKNTEVF
Db2KO	Thymus	SP-CD4	ThyCD4-5	13.1	1	J1-6	GCCAGCA		G				GGA			A	AA	0	TTCCTATAATTCGCCCCTCTAC	ASRENSYNSPLY
Db2KO	Thymus	SP-CD4	ThyCD4-50	13.1	NoD	J1-6	GCCAGCAGTGATG			TG								7	AATTCGCCCCTCTAC	ASSDVNSPLY
Db2KO	Thymus	SP-CD4	ThyCD4-51	13.1	1	J1-2	GCCAGCAGTG				TGGGAA		ACAGG					2	AACTCCGACTACACC	ASSVGNRNSDYT
Db2KO	Thymus	SP-CD4	ThyCD4-52	13.1	1	J1-4	GCCAGCAGTGAT				TT		GGACAGGGGGC	GC		GA		4	CAACGAAAGATTATTT	ASSDLDRGRDNERLF
Db2KO	Thymus	SP-CD4	ThyCD4-53	13.1	1	J1-6	GCCAGCAGTGATG				A		GGACAGGG			AC		7	AATTCGCCCCTCTAC	ASSDEDRDNSPLY
Db2KO	Thymus	SP-CD4	ThyCD4-6	13.1	1	J1-3	GCCAGCAGTGA				A		GACAGGGGGC			AA		4	GGAAATACGCTCTAT	ASSEDRGQGNTLY
Db2KO	Thymus	SP-CD4	ThyCD4-7	13.1	1	J1-6	GCCAGCAGTG				AG		AGGG			AGAGG		10	TCGCCCCTCTAC	ASSERERSPLY
Db2KO	Thymus	SP-CD4	ThyCD4-8	13.1	1	J1-6	GCCAGCAGTGATG	C			GC		CAGGGGG			GGG		9	TTCGCCCCTCTAC	ASSDAPGGGSPLY
Db2KO	Thymus	SP-CD4	ThyCD4-9	13.1	1	J1-6	GCCAGCAGTGAT					CCC	GGG			GGA		7	AATTCGCCCCTCTAC	ASSDPGGNSPLY
Db2KO	Thymus	SP-CD8	ThyCD8-1	13.1	1	J1-6	GCCAGCAGTGAT				A		AGG			AAC		8	ATTCGCCCCTCTAC	ASSDKEHSPLY
Db2KO	Thymus	SP-CD8	ThyCD8-10	13.1	NoD	J1-4	GCCAGCAGTGATG			ACG								3	CCAACGAAAGATTATTT	ASSDDANERLF
Db2KO	Thymus	SP-CD8	ThyCD8-11	13.1	1	J1-1	GCCAGCAGT		G				GGA			AGCAGA		0	CAAACACAGAAGTCTTC	ASSGKQTNTEVF
Db2KO	Thymus	SP-CD8	ThyCD8-12	13.1	1	J1-2	GCCAGCAGTGAT						ACA			A		0	CAAACTCCGACTACACC	ASSDTTNSDYT
Db2KO	Thymus	SP-CD8	ThyCD8-13	13.1	1	J1-2	GCCAGCAGTGATG	C					ACA					1	AAACTCCGACTACACC	ASSDAQNSDYT
Db2KO	Thymus	SP-CD8	ThyCD8-14	13.1	1	J1-4	GCCAGCAGTG				A		GGGACAG				A	0	TTTCCAACGAAAGATTATTT	ASSEGQISNERLF
Db2KO	Thymus	SP-CD8	ThyCD8-15	13.1	1	J1-4	GCCAGCAGTGATG				AG		AGGGGG					2	TCCAACGAAAGATTATTT	ASSDERGSNERLF
Db2KO	Thymus	SP-CD8	ThyCD8-16	13.1	1	J1-1	GCCAGCAAAC				A		ACAGGG			TGGCC		6	CAGAAGTCTTC	ASKQGGPEVF
Db2KO	Thymus	SP-CD8	ThyCD8-17	13.1	1	J1-4	GCCAGCAGTGATG					C	GGG					7	CGAAAGATTATTT	ASSDAGERLF
Db2KO	Thymus	SP-CD8	ThyCD8-18	13.1	1	J1-4	GCCAGCAGTG						AGGG			TCAG	A	0	TTTCCAACGAAAGATTATTT	ASSEGQISNERLF
Db2KO	Thymus	SP-CD8	ThyCD8-19	13.1	1	J1-1	GCCAGCAGTG				A		GGACAGGGGGC	G		G		5	ACAGAAGTCTTC	ASSEDRGRTEVF
Db2KO	Thymus	SP-CD8	ThyCD8-2	13.1	1	J1-2	GCCAGCAGTG				CTGC		ACA					1	AAACTCCGACTACACC	ASSAAQNSDYT
Db2KO	Thymus	SP-CD8	ThyCD8-20	13.1	1	J1-2	GCCAGCAGTGAT				AC		GGC	G		T		0	CAAACTCCGACTACACC	ASSDTASNSDYT
Db2KO	Thymus	SP-CD8	ThyCD8-21	13.1	1	J1-4	GCCAGCAGTGAT				AGC		GGGGG					1	TTCCAACGAAAGATTATTT	ASSDSGGSNERLF
Db2KO	Thymus	SP-CD8	ThyCD8-22	13.1	1	J1-2	GCCAGCAGTGATG	C					GGC	G		T		0	CAAACTCCGACTACACC	ASSDAASNSDYT
Db2KO	Thymus	SP-CD8	ThyCD8-23	13.1	1	J1-3	GCCAGCAGTGATG				GGGTTTCT		GGA			AG		9	TACGCTCTAT	ASSDGVSGSTLY
Db2KO	Thymus	SP-CD8	ThyCD8-24	13.1	1	J1-4	GCCAGCAG				GG		CAGGGGGC	GC				7	CGAAAGATTATTT	ASRAGGAERLF
Db2KO	Thymus	SP-CD8	ThyCD8-25	13.1	1	J1-6	GCCAGC						CAG			CGG		7	AATTCGCCCCTCTAC	ASPGNSPLY
Db2KO	Thymus	SP-CD8	ThyCD8-26	13.1	1	J1-6	GCCAGCAGTGAT				A		AGG			AACG		9	TTCGCCCCTCTAC	ASSDKERSPLY
Db2KO	Thymus	SP-CD8	ThyCD8-27	13.1	NoD	J1-3	GCCAGCAGTGATG	CA		CCGG							A	0	TTCTGGAAATACGCTCTAT	ASSDAPDSGNTLY
Db2KO	Thymus	SP-CD8	ThyCD8-28	13.1	1	J1-3	GCCAGCAG				GATGGG		AGGGGG			AGAA		10	ACGCTGTAT	ASRMGGGETLY
Db2KO	Thymus	SP-CD8	ThyCD8-3	13.1	1	J1-1	GCCAGCAGTG				AA		GGGGC	G		G		3	ACACAGAAGTCTTC	ASSEGADTEVF
Db2KO	Thymus	SP-CD8	ThyCD8-30	13.1	NoD	J1-1	GCCAGCAGTG			AGTCAGA								1	AAACACAGAAGTCTTC	ASSESENTEVF
Db2KO	Thymus	SP-CD8	ThyCD8-31	13.1	1	J1-1	GCCAGCAGTGATG				GT		GGGACA					5	ACAGAAGTCTTC	ASSDGGTTEVF
Db2KO	Thymus	SP-CD8	ThyCD8-32	13.1	1	J1-4	GCCAGCAGT					CC	GG			TCGCGA		3	CCAACGAAAGATTATTT	ASSPVATNERLF
Db2KO	Thymus	SP-CD8	ThyCD8-33	13.1	NoD	J1-6	GCCAGCAGTGA			AAAT								4	TATAATTCGCCCCTCTAC	ASSENYNSPLY
Db2KO	Thymus	SP-CD8	ThyCD8-34	13.1	1	J1-2	GCCAGCAGTGAT				A		GACAGGG			AAACC		6	CCGACTACACC	ASSDRQGNPDYT
Db2KO	Thymus	SP-CD8	ThyCD8-35	13.1	1	J1-4	GCCAGCAGT				CC	CCC	GGGACAGGGG					5	AACGAAAGATTATTT	ASSPPGQGNERLF
Db2KO	Thymus	SP-CD8	ThyCD8-36	13.1	1	J1-2	GCCAGCAGTGATG	C					GACAGGG				G	0	CAAACTCCGACTACACC	ASSDATGANSDYT
Db2KO	Thymus	SP-CD8	ThyCD8-37	13.1	1	J1-3	GCCAGCAGT				CTAC		GGGGG			G		2	CTGGAAATACGCTCTAT	ASSLRGAGNTLY
Db2KO	Thymus	SP-CD8	ThyCD8-38	13.1	NoD	J1-2	GCCAGCAGTGATG	C		TGG								4	CTCCGACTACACC	ASSDAGSDYT
Db2KO	Thymus	SP-CD8	ThyCD8-39	13.1	1	J1-4	GCCAGCAGTGATG				AC		GGGG			T		7	CGAAAGATTATTT	ASSDDGVERLF
Db2KO	Thymus	SP-CD8	ThyCD8-4	13.1	1	J1-1	GCCAGCAGTG				GCCT	CC	GGGACAGGGG			AGGG		2	AACACAGAAGTCTTC	ASSGLRDRGGNTEVF
Db2KO	Thymus	SP-CD8	ThyCD8-40	13.1	1	J1-1	GCCAGC				CAGC		GGGGGC	GC		GT		4	CACAGAAGTCTTC	ASHRGRVTEVF
Db2KO	Thymus	SP-CD8	ThyCD8-41	13.1	1	J1-2	GCCAGCAGTG				A		AGGGGGC			T		0	CAAACTCCGACTACACC	ASSEGGSNSDYT
Db2KO	Thymus	SP-CD8	ThyCD8-42	13.1	1	J1-3	GCCAGCA		G				GGACAG					0	TTCTGGAAATACGCTCTAT	ASRDSSGNTLY
Db2KO	Thymus	SP-CD8	ThyCD8-43	13.1	1	J1-1	GCCAGCAG				AGT		GACAGGG			CT		4	CACAGAAGTCTTC	ASRVTGLTEVF
Db2KO	Thymus	SP-CD8	ThyCD8-44	13.1	1	J1-5	GCCAGCAGTG					C	GGGACAGGGGG			G		3	CAACCAGGCTCCGCTT	ASSAGQGGNQAPL
Db2KO	Thymus	SP-CD8	ThyCD8-45	13.1	1	J1-6	GCCAGCAGTGATG				A		GGACA			AAA		5	ATAATTCGCCCCTCTAC	ASSDEDKNNSPLY
Db2KO	Thymus	SP-CD8	ThyCD8-46	13.1	1	J1-3	GCCAGCAAGA				A		GACAGGGG			A		3	TGGAAATACGCTCTAT	ASKTGDGNTLY
Db2KO	Thymus	SP-CD8	ThyCD8-48	13.1	1	J1-3	GCCAGCAGT		G				ACAG					0	TTCTGGAAATACGCTCTAT	ASSDSSGNTLY
Db2KO	Thymus	SP-CD8	ThyCD8-49	13.1	1	J1-2	GCCAGCA		G				GACAGGGG					3	ACTCCGACTACACC	ASRTGDSDYT
Db2KO	Thymus	SP-CD8	ThyCD8-5	13.1	1	J1-2	GCCAGCAGTGATG				AAGA		ACAGGGG			CC		4	CTCCGACTACACC	ASSDEEQGPSDYT
Db2KO	Thymus	SP-CD8	ThyCD8-50	13.1	1	J1-4	GCCAGCAGTGATG	C					ACAG			TGCTACC		9	AAAGATTATTT	ASSDAQCYQRLF
Db2KO	Thymus	SP-CD8	ThyCD8-51	13.1	NoD	J1-4	GCCAGCAGTGATG			AG							A	0	TTTCCAACGAAAGATTATTT	ASSDEISNERLF
Db2KO	Thymus	SP-CD8	ThyCD8-52	13.1	1	J1-1	GCCAGCAGTGATG	C					CAG			AAA		1	AAACACAGAAGTCTTC	ASSDARKNTEVF
Db2KO	Thymus	SP-CD8	ThyCD8-53	13.1	1	J1-6	GCCAGCAGTG						GGGACAGGGGG			GGG		7	AATTCGCCCCTCTAC	ASSGDRGGNSPLY
Db2KO	Thymus	SP-CD8	ThyCD8-6	13.1	NoD	J1-3	GCCAGCAGTGATG			TACC								0	TTCTGGAAATACGCTCTAT	ASSDVPSGNTLY
Db2KO	Thymus	SP-CD8	ThyCD8-7	13.1	1	J1-1	GCCAGCAGT		G				GGA			AGCAGA		0	CAAACACAGAAGTCTTC	ASSGKQTNTEVF
Db2KO	Thymus	SP-CD8	ThyCD8-8	13.1	1	J1-3	GCCAGCAGTGAT				T		GGGG				GAA	0	TTCTGGAAATACGCTCTAT	ASSDWGNSGNTLY
Db2KO	Thymus	SP-CD8	ThyCD8-9	13.1	1	J1-4	GCCAGCAGTGAT					CC	GGGACAG			C		3	CCAACGAAAGATTATTT	ASSDPGQPNERLF
Db2KO	Spleen	Spl-CD4	SpCD4-1	13.1	NoD	J1-3	GCCAGCAGTG			CA							AA	0	TTCTGGAAATACGCTCTAT	ASSANSGNTLY
Db2KO	Spleen	Spl-CD4	SpCD4-11	13.1	1	J1-1	GCCAGCAGTGAT				CAGG		CAGG					1	AAACACAGAAGCCTTC	ASSDQAGNTEAF
Db2KO	Spleen	Spl-CD4	SpCD4-12	13.1	1	J1-4	GCCAGCAGTG				AA		GGACAGGG			TGG		7	CGAAAGATTATTT	ASSEGQGGERLF
Db2KO	Spleen	Spl-CD4	SpCD4-13	13.1	1	J1-2	GCCAGCAGTGATG				G	C	GGGACAGGGG					3	ACTCCGACTACACC	ASSDGGTGDSDYT
Db2KO	Spleen	Spl-CD4	SpCD4-14	13.1	1	J1-3	GCCAGCAGTGAT						ACAGGGGG					0	TTCTGGAAATACGCTCTAT	ASSDTGGSGNTLY
Db2KO	Spleen	Spl-CD4	SpCD4-15	13.1	1	J1-3	GCCAGCAGTGAT				AT		GGGGG					8	ATACGCTCTAT	ASSDMGDTLY
Db2KO	Spleen	Spl-CD4	SpCD4-16	13.1	NoD	J1-4	GCCAGCAGT			AGTGATT								0	TTTCCAACGAAAGATTATTT	ASSSDFSNERLF
Db2KO	Spleen	Spl-CD4	SpCD4-17	13.1	1	J1-1	GCCAGCAGTG				AATT		CAGGG					0	CAAACACAGAAGTCTTC	ASSEFRANTEVF
Db2KO	Spleen	Spl-CD4	SpCD4-18	13.1	1	J1-2	GCCAGCAGT		G				GGC			AAA		0	CAAACTCCGACTACACC	ASSGQTNSDYT
Db2KO	Spleen	Spl-CD4	SpCD4-19	13.1	1	J1-3	GCCAGCAG				CGT	CC	GGGACA			AA	AA	0	TTCTGGAAATACGCTCTAT	ASSVRDKNSGNTLY
Db2KO	Spleen	Spl-CD4	SpCD4-2	13.1	1	J1-5	GCCAGCAGTGAT				CCCCG		CAGGG			C		3	CAACCAGGCTCCGCTT	ASSDPRRANQAPL
Db2KO	Spleen	Spl-CD4	SpCD4-20	13.1	1	J1-4	GCCAGCAGTG						GGGA					1	TTCCAACGAAAGATTATTT	ASSGDSNERLF
Db2KO	Spleen	Spl-CD4	SpCD4-21	13.1	1	J1-2	GCCAGCAGTG				GG		GGGA			AAGGG		5	TCCGACTACACC	ASSGGKGSDYT
Db2KO	Spleen	Spl-CD4	SpCD4-22	13.1	1	J1-4	GCCAGCAGTG				A		AGGGGGC	GC		GGG		4	CAACGAAAGATTATTT	ASSEGGAGNERLF
Db2KO	Spleen	Spl-CD4	SpCD4-23	13.1	1	J1-5	GCCAGCAGTGAT		G				ACAGG			TT		0	TAACAACCAGGCTCCGCTT	ASSDDRFNNQAPL
Db2KO	Spleen	Spl-CD4	SpCD4-24	13.1	1	J1-1	GCCAGCAGTG				AGAG		AGGGG					3	ACACAGAAGTCTTC	ASSERGDTEVF
Db2KO	Spleen	Spl-CD4	SpCD4-25	13.1	1	J1-4	GCCAGCAGTG				TC		GGACA			TA		3	CCAACGAAAGATTATTT	ASSVGHTNERLF
Db2KO	Spleen	Spl-CD4	SpCD4-26	13.1	1	J1-3	GCCAGCAGT		G				ACAGGGG					3	TGGAAATACGCTCTAT	ASSDRGGNTLY
Db2KO	Spleen	Spl-CD4	SpCD4-27	13.1	1	J1-5	GCCAGCAGT				AC		CAGGG					5	ACCAGGCTCCGCTT	ASSTRDQAPL
Db2KO	Spleen	Spl-CD4	SpCD4-28	13.1	1	J1-4	GCCAGCAGT		G				GGACAG					0	TTTCCAACGAAAGATTATTT	ASSGTVSNERLF
Db2KO	Spleen	Spl-CD4	SpCD4-29	13.1	1	J1-1	GCCAGCAGTGAT				CGA		GGA			GA		7	AGAAGCCTTC	ASSDRGEEAF
Db2KO	Spleen	Spl-CD4	SpCD4-3	13.1	1	J1-4	GCCAGCAGT		G				GGAC				AA	0	TTTCCAACGAAAGATTATTT	ASSGTISNERLF
Db2KO	Spleen	Spl-CD4	SpCD4-30	13.1	1	J1-1	GCCAGCAGT				TCC		ACAGGGG					3	ACACAGAAGTCTTC	ASSSTGDTEVF
Db2KO	Spleen	Spl-CD4	SpCD4-31	13.1	1	J1-2	GCCAGCAGTG				GG		CAGGG					1	AAACTCCGACTACACC	ASSGQGNSDYT
Db2KO	Spleen	Spl-CD4	SpCD4-32	13.1	NoD	J1-2	GCCAGCAGTGAT											2	AACTCCGACTACACC	ASSDNSDYT
Db2KO	Spleen	Spl-CD4	SpCD4-33	13.1	1	J1-2	GCCAGCAGTG				AC		GGGGGC			AGG		2	AACTCCGACTACACC	ASSDGGRNSDYT
Db2KO	Spleen	Spl-CD4	SpCD4-34	13.1	NoD	J1-1	GCCAGCAGTG			AAG								0	CAAACACAGAAGTCTTC	ASSEANTEVF
Db2KO	Spleen	Spl-CD4	SpCD4-35	13.1	1	J1-3	GCCAGCAGTGAT					CC	GG				A	0	TTCTGGAAATACGCTCTAT	ASSDPDSGNTLY
Db2KO	Spleen	Spl-CD4	SpCD4-36	13.1	1	J1-3	GCCAGCAG				AACAAGTTCT		GGA			AACA		11	CGCTCTAT	ASRTSSGNTLY
Db2KO	Spleen	Spl-CD4	SpCD4-37	13.1	1	J1-1	GCCAGCAGTG					CCC	GGGAC			G		3	ACACAGAAGTCTTC	ASSARDDTEVF
Db2KO	Spleen	Spl-CD4	SpCD4-38	13.1	1	J1-1	GCCAGCAGTGATG						CAGGGG			CCG		3	ACACAGAAGTCTTC	ASSDAGADTEVF
Db2KO	Spleen	Spl-CD4	SpCD4-39	13.1	NoD	J1-3	GCCAGCAGTG			ACGGTCG								0	TTCTGGAAATACGCTCTAT	ASSDGRSGNTLY
Db2KO	Spleen	Spl-CD4	SpCD4-4	13.1	1	J1-4	GCCAGCAGT				CT		GGGACAGGGG			AT		4	CAACGAAAGATTATTT	ASSLGQGINERLF
Db2KO	Spleen	Spl-CD4	SpCD4-40	13.1	1	J1-4	GCCAGCAGTGATG						GGGACAGG			C		6	ACGAAAGATTATTT	ASSDGDRHERLF
Db2KO	Spleen	Spl-CD4	SpCD4-41	13.1	1	J1-4	GCCAGCAG				CGT	CC	GGGACA			A		1	TTCCAACGAAAGATTATTT	ASSVRDNSNERLF
Db2KO	Spleen	Spl-CD4	SpCD4-42	13.1	1	J1-6	GCCAGCAGTGA						ACAG			TCGGGG		7	AATTCGCCCCTCTAC	ASSEQSGNSPLY
Db2KO	Spleen	Spl-CD4	SpCD4-43	13.1	NoD	J1-4	GCCAGCAGT			CAA								2	TCCAACGAAAGATTATTT	ASSQSNERLF
Db2KO	Spleen	Spl-CD4	SpCD4-44	13.1	1	J1-4	GCCAGCAGTG				GAGC		ACAGGGGGC			AGT		7	CGAAAGATTATTT	ASSGAQGAVERLF
Db2KO	Spleen	Spl-CD4	SpCD4-45	13.1	NoD	J1-1	GCCAGCAGTGAT			CCAAG								4	CACAGAAGTCTTC	ASSDPSTEVF
Db2KO	Spleen	Spl-CD4	SpCD4-46	13.1	1	J1-4	GCCAGCAGTGATG				TC		CAGGG				AA	0	TTTCCAACGAAAGATTATTT	ASSDVQGISNERLF
Db2KO	Spleen	Spl-CD4	SpCD4-47	13.1	1	J1-1	GCCAGCAGTGATG						GGGA			GGG		4	CACAGAAGTCTTC	ASSDGEGTEVF
Db2KO	Spleen	Spl-CD4	SpCD4-48	13.1	1	J1-4	GCCAGCAGTGATG						CAG			CC	A	0	TTTCCAACGAAAGATTATTT	ASSDAAISNERLF
Db2KO	Spleen	Spl-CD4	SpCD4-49	13.1	1	J1-4	GCCAGC				CAGCG		GGGA			AT		4	CAACGAAAGATTATTT	ASRRGINERLF
Db2KO	Spleen	Spl-CD4	SpCD4-5	13.1	1	J1-4	GCCAGCAGTG				ACG	CC	GGGACAGGGG					6	ACGAAAGATTATTT	ASSDAGTGDERLF
Db2KO	Spleen	Spl-CD4	SpCD4-50	13.1	1	J1-4	GCCAGCAG				CCT		GACAG					0	TTTCCAACGAAAGATTATTT	ASSLTVSNERLF
Db2KO	Spleen	Spl-CD4	SpCD4-51	13.1	1	J1-4	GCCAGCAGTG						AG				A	0	TTTCCAACGAAAGATTATTT	ASSEISNERLF
Db2KO	Spleen	Spl-CD4	SpCD4-52	13.1	1	J1-6	GCCAGC				CAG	CCC	GGG			CAA		7	AATTCGCCCCTCTAC	ASASGQNSPLY
Db2KO	Spleen	Spl-CD4	SpCD4-53	13.1	1	J1-2	GCCAGCAGT				T		GGACA				G	0	CAAACTCCGACTACACC	ASSWTANSDYT
Db2KO	Spleen	Spl-CD4	SpCD4-54	13.1	1	J1-1	GCCAGCAGTGA						ACA			AC		0	CAAACACAGAAGTCTTC	ASSEQPNTEVF
Db2KO	Spleen	Spl-CD4	SpCD4-55	13.1	1	J1-2	GCCAGCAGT		G				GACAG			A		0	CAAACTCCGACTACACC	ASSGQTNSDYT
Db2KO	Spleen	Spl-CD4	SpCD4-56	13.1	1	J1-4	GCCAGCAGTGAT				T		GGAC				AA	0	TTTCCAACGAAAGATTATTT	ASSDWTISNERLF
Db2KO	Spleen	Spl-CD4	SpCD4-57	13.1	1	J1-3	GCCAGCAGTG				GCA		ACAGGG					2	CTGGAAATACGCTCTAT	ASSGNRAGNTLY
Db2KO	Spleen	Spl-CD4	SpCD4-58	13.1	1	J1-4	GCCAGCAGT		G				GACAG				A	0	TTTCCAACGAAAGATTATTT	ASSGQISNERLF
Db2KO	Spleen	Spl-CD4	SpCD4-59	13.1	1	J1-1	GCCAGCAGTG				A		GGGACAGGG			TG		3	ACACAGAAGTCTTC	ASSEGQGDTEVF
Db2KO	Spleen	Spl-CD4	SpCD4-6	13.1	1	J1-1	GCCAGCAGTGA						ACA			AC		0	CAAACACAGAAGTCCTC	ASSEQPNTEVL
Db2KO	Spleen	Spl-CD4	SpCD4-60	13.1	1	J1-1	GCCAGCAG				CA		GGGGC			TGGG		3	ACACAGAAGTCTTC	ASSRGWDTEVF
Db2KO	Spleen	Spl-CD4	SpCD4-61	13.1	NoD	J1-2	GCCAGCAGTG			GCCCCA								0	CAAACTCCGACTACACC	ASSGPTNSDYT
Db2KO	Spleen	Spl-CD4	SpCD4-62	13.1	1	J1-3	GCCAGCAGTGATG	C					ACA			A		1	TCTGGAAATACGCTCTAT	ASSDAQSGNTLY
Db2KO	Spleen	Spl-CD4	SpCD4-63	13.1	1	J1-4	GCCAGCAGTG				AGGCC		GGACAGGGGG					6	ACGAAAGATTATTT	ASSEAGQGDERLF
Db2KO	Spleen	Spl-CD4	SpCD4-64	13.1	NoD	J1-2	GCCAGCAGTG			AAGTA							G	0	CAAACTCCGACTACACC	ASSEVANSDYT
Db2KO	Spleen	Spl-CD4	SpCD4-65	13.1	1	J1-1	GCCAGCAGTG				T		GGGG			T		6	CAGAAGTCTTC	ASSVGSEVF
Db2KO	Spleen	Spl-CD4	SpCD4-66	13.1	NoD	J1-6	GCCAGCAGTGAT			A								5	ATAATTCGCCCCTCTAC	ASSDNNSPLY
Db2KO	Spleen	Spl-CD4	SpCD4-67	13.1	1	J1-4	GCCAG				GC		CAG			CAAAGT		0	TTTCCAACGAAAGATTATTT	ASGTKFSNERLF
Db2KO	Spleen	Spl-CD4	SpCD4-68	13.1	1	J1-1	GCCAGCAGTGATG	CA				CC	GGGACAGGGGG		C			1	AAACACAGAAGTCTTC	ASSDAPGQGANTEVF
Db2KO	Spleen	Spl-CD4	SpCD4-7	13.1	NoD	J1-2	GCCAGCAG			CCCGAG								1	AAACTCCGACTACACC	ASSPRNSDYT
Db2KO	Spleen	Spl-CD4	SpCD4-8	13.1	1	J1-4	GCCAGCAGTGAT				TC		CAGGGG			AGG		4	CAACGAAAGATTATTT	ASSDSRGGNERLF
Db2KO	Spleen	Spl-CD4	SpCD4-9	13.1	1	J1-3	GCCAGCAGTG				A		GGACAGGGGG			G		2	CTGGAAATACGCTCTAT	ASSEDRGAGNTLY
Db2KO	Spleen	Spl-CD8	SpCD8-1	13.1	1	J1-4	GCCAGCAGTGATG	CA					ACAGGG			C		3	CCAACGAAAGATTATTT	ASSDATGPNERLF
Db2KO	Spleen	Spl-CD8	SpCD8-10	13.1	1	J1-5	GCCAGCAGTG				G	CC	GGGACAG					0	TAACAACCAGGCTCCGCTT	ASSGRDSNNQAPL
Db2KO	Spleen	Spl-CD8	SpCD8-11	13.1	1	J1-4	GCCAGCAGTGAT				TT		AGG			TCCC	A	0	TTTCCAACGAAAGATTATTT	ASSDLGPISNERLF
Db2KO	Spleen	Spl-CD8	SpCD8-12	13.1	1	J1-1	GCCAGCA				CTC		GACAGGGGG			G		4	CACAGAAGTCTTC	ASTRQGGTEVF
Db2KO	Spleen	Spl-CD8	SpCD8-13	13.1	1	J1-1	GCCAGCAGTG				AC	CCC	GGG					5	ACAGAAGTCTTC	ASSDPGTEVF
Db2KO	Spleen	Spl-CD8	SpCD8-14	13.1	1	J1-4	GCCAGCAGTGATG	C			G		GGGACA			A		3	CCAACGAAAGATTATTT	ASSDAGTTNERLF
Db2KO	Spleen	Spl-CD8	SpCD8-15	13.1	1	J1-2	GCCAGCAGT		G				GGACAGGGGG			AG		3	ACTCCGACTACACC	ASSGTGGDSDYT
Db2KO	Spleen	Spl-CD8	SpCD8-16	13.1	1	J1-1	GCCAGCAGTG				G		GGGACAGGGGG			GAG		3	ACACAGAAGTCTTC	ASSGGQGGDTEVF
Db2KO	Spleen	Spl-CD8	SpCD8-17	13.1	1	J1-1	GCCAGCAGTGATG	C					ACA					1	AAACACAGAAGTCTTC	ASSDAQNTEVF
Db2KO	Spleen	Spl-CD8	SpCD8-18	13.1	1	J1-5	GCCAGCAG						AGG			C		1	AACAACCAGGCTCCGCTT	ASRGNNQAPL
Db2KO	Spleen	Spl-CD8	SpCD8-19	13.1	1	J1-4	GCCAGCAGTG				AAG	CC	GGGAC				AA	0	TTTCCAACGAAAGATTATTT	ASSEAGTISNERLF
Db2KO	Spleen	Spl-CD8	SpCD8-2	13.1	1	J1-4	GCCAGCAGTGAT						ACA				A	0	TTTCCAACGAAAGATTATTT	ASSDTISNERLF
Db2KO	Spleen	Spl-CD8	SpCD8-20	13.1	1	J1-4	GCCAGCA		G				GACAG					0	TTTCCAACGAAAGATTATTT	ASRTVSNERLF
Db2KO	Spleen	Spl-CD8	SpCD8-21	13.1	1	J1-1	GCCAGCAGT				CT		ACA			AC		0	CAAACACAGAAGTCTTC	ASSLQPNTEVF
Db2KO	Spleen	Spl-CD8	SpCD8-22	13.1	1	J1-5	GCCAGCAGTGAT		G				GGGG					9	GGCTCCGCTT	ASSDGGAPL
Db2KO	Spleen	Spl-CD8	SpCD8-23	13.1	1	J1-4	GCCAGCAGTGATG						CAG					0	TTTCCAACGAAAGATTATTT	ASSDAVSNERLF
Db2KO	Spleen	Spl-CD8	SpCD8-24	13.1	1	J1-2	GCCAGCA		G				ACAGGG			AA		0	CAAACTCCGACTACACC	ASRQGTNSDYT
Db2KO	Spleen	Spl-CD8	SpCD8-25	13.1	1	J1-2	GCCAGCA		G				GGACA				TTG	0	CAAACTCCGACTACACC	ASRDIANSDYT
Db2KO	Spleen	Spl-CD8	SpCD8-26	13.1	1	J1-4	GCCAGCAGTG				ACC		CAGGGG					3	CCAACGAAAGATTATTT	ASSDPGANERLF
Db2KO	Spleen	Spl-CD8	SpCD8-27	13.1	NoD	J1-4	GCCAGCAGTGA			AACGGTGG								6	ACGAAAGATTATTT	ASSETVDERLF
Db2KO	Spleen	Spl-CD8	SpCD8-28	13.1	1	J1-3	GCC		A				CAGGGG			AC		4	GGAAATACGCTCTAT	ATGDGNTLY
Db2KO	Spleen	Spl-CD8	SpCD8-29	13.1	1	J1-6	GCCAGCAGTGAT				A	CC	GGGAC					6	TAATTCGCCCCTCTAC	ASSDTGTNSPLY
Db2KO	Spleen	Spl-CD8	SpCD8-3	13.1	1	J1-1	GCCAGCAGTGAT				A	C	GGGAC			G		1	AAACACAGAAGTCTTC	ASSDTGRNTEVF
Db2KO	Spleen	Spl-CD8	SpCD8-30	13.1	1	J1-5	GCCAGCAGTG				A		AGGGG			TG		1	AACAACCAGGCTCCGCTT	ASSEGVNNQAPL
Db2KO	Spleen	Spl-CD8	SpCD8-31	13.1	1	J1-2	GCCAGCAGT		G				GGGC			AA		0	CAAACTCCGACTACACC	ASSGATNSDYT
Db2KO	Spleen	Spl-CD8	SpCD8-32	13.1	1	J1-4	GCCAGCAGTG				GG		GGGGG			AT		0	TTTCCAACGAAAGATTATTT	ASSGGGFSNERLF
Db2KO	Spleen	Spl-CD8	SpCD8-33	13.1	1	J1-2	GCCAGCAGTGAT						ACAGGGGGC			C		3	ACTCCGACTACACC	ASSDTGGHSDYT
Db2KO	Spleen	Spl-CD8	SpCD8-34	13.1	1	J1-1	GCCAGCAGTGAT						ACAG					0	CAAACACAGAAGTCTTC	ASSDTANTEVF
Db2KO	Spleen	Spl-CD8	SpCD8-35	13.1	NoD	J1-4	GCCAGCAGTG			ACGCCGA								1	TTCCAACGAAAGATTATTT	ASSDADSNERLF
Db2KO	Spleen	Spl-CD8	SpCD8-36	13.1	1	J1-6	GCCAGCAGTGATG	C			CCA		GGGA			GGG		10	TCGCCCCTCTAC	ASSDAQGGSPLY
Db2KO	Spleen	Spl-CD8	SpCD8-37	13.1	1	J1-3	GCCAGCA		G				GGAC			GGC	AA	0	TTCTGGAAATACGCTCTAT	ASRDGNSGNTLY
Db2KO	Spleen	Spl-CD8	SpCD8-38	13.1	1	J1-1	GCCAGCAGTGAT				T		GGC			AAAA	TG	0	CAAACACAGAAGTCTTC	ASSDWQNANTEVF
Db2KO	Spleen	Spl-CD8	SpCD8-39	13.1	NoD	J1-1	GCCAGCAGTGATG	C		TCA								1	AAACACAGAAGTCTTC	ASSDAQNTEVF
Db2KO	Spleen	Spl-CD8	SpCD8-4	13.1	NoD	J1-4	GCCAGCAGTGATG			AAAGT							A	0	TTTCCAACGAAAGATTATTT	ASSDESISNERLF
Db2KO	Spleen	Spl-CD8	SpCD8-40	13.1	1	J1-4	GCCAGCAGTG				AGA		ACAGGGG					1	TTCCAACGAAAGATTATTT	ASSENRGSNERLF
Db2KO	Spleen	Spl-CD8	SpCD8-41	13.1	1	J1-2	GCCAGCAG				A		GACA			A		1	AAACTCCGACTACACC	ASRDKNSDYT
Db2KO	Spleen	Spl-CD8	SpCD8-42	13.1	1	J1-2	GCCAGCAGTGATG					C	GGGACAGGGG					2	AACTCCGACTACACC	ASSDAGQGNSDYT
Db2KO	Spleen	Spl-CD8	SpCD8-43	13.1	1	J1-4	GCCAGC				CAGC		GGACAG			ATC		3	CCAACGAAAGATTATTT	ASYGTDPNERLF
Db2KO	Spleen	Spl-CD8	SpCD8-44	13.1	NoD	J1-1	GCCAGCAG			G							G	0	CAAACACAGAAGTCTTC	ASRANTEVF
Db2KO	Spleen	Spl-CD8	SpCD8-45	13.1	1	J1-2	GCCAGCAG				CCCCACG		GGGGGC					2	AACTCCGACTACACC	ASSPTGGNSDYT
Db2KO	Spleen	Spl-CD8	SpCD8-46	13.1	1	J1-5	GCCAGCAGTGATG				TAGG		AGGG			TCT		7	CAGGCTCCGCTT	ASSDVGGSQAPL
Db2KO	Spleen	Spl-CD8	SpCD8-47	13.1	1	J1-1	GCCcGCAGT		GA		CGCAGT		C			TCG		2	AACACAGAAGTCTTC	ARSDSNTEVF
Db2KO	Spleen	Spl-CD8	SpCD8-48	13.1	1	J1-4	GCCAGCAGTGATG				A		AGG					7	CGAAAGATTATTT	ASSDEGERLF
Db2KO	Spleen	Spl-CD8	SpCD8-49	13.1	1	J1-1	GCCAGCAGTG				AGG		CAG					0	CAAACACAGAAGTCTTC	ASSEAANTEVF
Db2KO	Spleen	Spl-CD8	SpCD8-5	13.1	1	J1-6	GCCAGCAGTGA						ACA			A	AA	0	TTCCTATAATTCGCCCCTCTAC	ASSEQNSYNSPLY
Db2KO	Spleen	Spl-CD8	SpCD8-50	13.1	1	J1-1	GCCAGCAGTGATG					CC	GGGACAG			A		7	AGAAGTCTTC	ASSDAGTEEVF
Db2KO	Spleen	Spl-CD8	SpCD8-51	13.1	1	J1-5	GCCAGCAGTGATG				TG		GGGA			GA		1	AACAACCAGGCTCCGCTT	ASSDVGRNNQAPL
Db2KO	Spleen	Spl-CD8	SpCD8-52	13.1	NoD	J1-6	GCCAGCAGTGAT			TTCAT								3	CTATAATTCGCCCCTCTAC	ASSDFIYNSPLY
Db2KO	Spleen	Spl-CD8	SpCD8-53	13.1	1	J1-4	GCCAGCAGT				AC		GGACAGGGG			CCT		7	CGAAAGATTATTT	ASSTDRGLERLF
Db2KO	Spleen	Spl-CD8	SpCD8-54	13.1	1	J1-4	GCCAGCAGTG				CCTT	C	GGGACAG			C		1	TTCCAACGAAAGATTATTT	ASSAFGTASNERLF
Db2KO	Spleen	Spl-CD8	SpCD8-55	13.1	1	J1-6	GCCAGCAGTGAT		G				GA			AA		3	CTATAATTCGCCCCTCTAC	ASSDGNYNSPLY
Db2KO	Spleen	Spl-CD8	SpCD8-56	13.1	1	J1-3	GCCAGCAGTG				AC		CAGGGGGC					0	TTCTGGAAATACGCTCTAT	ASSDQGASGNTLY
Db2KO	Spleen	Spl-CD8	SpCD8-57	13.1	1	J1-5	GCCAGCAGTG				GAC		GACAGGGGG			GG		4	AACCAGGCTCCGCTT	ASSGRQGGNQAPL
Db2KO	Spleen	Spl-CD8	SpCD8-58	13.1	1	J1-4	GCCAGCAGTG				C		ACAGGGG				A	0	TTTCCAACGAAAGATTATTT	ASSAQGISNERLF
Db2KO	Spleen	Spl-CD8	SpCD8-59	13.1	1	J1-4	GCCAGCAGTGA				A		ACA			AAATA		4	CAACGAAAGATTATTT	ASSETKYNERLF
Db2KO	Spleen	Spl-CD8	SpCD8-6	13.1	1	J1-1	GCCAGCAGTGATG				G		CAGGG			TC		2	AACACAGAAGTCTTC	ASSDGRVNTEVF
Db2KO	Spleen	Spl-CD8	SpCD8-60	13.1	1	J1-1	GCCAGC						CAG			CATT		3	ACACAGAAGTCTTC	ASLDYTEVF
Db2KO	Spleen	Spl-CD8	SpCD8-61	13.1	1	J1-1	GCCAGCAAGA				A		GACAG			AAGGG		8	GAAGTCTTC	ASKTEGEVF
Db2KO	Spleen	Spl-CD8	SpCD8-62	13.1	1	J1-4	GCCAGCAGTGAT				T		GGG					0	TTTCCAACGAAAGATTATTT	ASSDWVSNERLF
Db2KO	Spleen	Spl-CD8	SpCD8-63	13.1	1	J1-5	GCCAGCAGTGAT				C		GGACAG			C		0	TAACAACCAGGCTCCGCTT	ASSDRTANNQAPL
Db2KO	Spleen	Spl-CD8	SpCD8-64	13.1	1	J1-4	GCCAGCAGTGATG	CA			GAGAC		GGGC			C		6	ACGAAAGATTATTT	ASSDAETGHERLF
Db2KO	Spleen	Spl-CD8	SpCD8-65	13.1	1	J1-3	GCCAGCAGT		G				GGGG			AAC		0	TTCTGGAAATACGCTCTAT	ASSGGTSGNTLY
Db2KO	Spleen	Spl-CD8	SpCD8-66	13.1	1	J1-2	GCCAGCAGTGATG				TT		GGGG					3	ACTCCGACTACACC	ASSDVGDSDYT
Db2KO	Spleen	Spl-CD8	SpCD8-67	13.1	1	J1-1	GCCAGCAAAC				A		ACAGGGGGC			AG		3	ACACAGAAGTCTTC	ASKQGADTEVF
Db2KO	Spleen	Spl-CD8	SpCD8-68	13.1	1	J1-3	GCCAGCAGTGA				A	CC	GGGACA			CCC		0	TTCTGGAAATACGCTCTAT	ASSEPGHPSGNTLY
Db2KO	Spleen	Spl-CD8	SpCD8-69	13.1	1	J1-4	GCCAGC				CAGC		GACA			CT		0	TTTCCAACGAAAGATTATTT	ASGGHFSNERLF
Db2KO	Spleen	Spl-CD8	SpCD8-7	13.1	1	J1-4	GCCAGCAGT		G				ACAGGGGG			G		3	CCAACGAAAGATTATTT	ASSDRGANERLF
Db2KO	Spleen	Spl-CD8	SpCD8-70	13.1	1	J1-4	GCCAGCAGT		G				GGACAGGGGG		C			5	AACGAAAGATTATTT	ASSGTGGNERLF
Db2KO	Spleen	Spl-CD8	SpCD8-71	13.1	NoD	J1-1	GCCAGCAGTG			AC								2	AACACAGAAGTCTTC	ASSDNTEVF
Db2KO	Spleen	Spl-CD8	SpCD8-72	13.1	1	J1-6	GCCAGCAGTGAT				A		AGG			T		0	TTCCTATAATTCGCCCCTCTAC	ASSDKVSYNSPLY
Db2KO	Spleen	Spl-CD8	SpCD8-73	13.1	1	J1-3	GCCAGCA				GCAT	CC	GGGACAGGGGG					4	GGAAATACGCTCTAT	ASIRDRGGNTLY
Db2KO	Spleen	Spl-CD8	SpCD8-74	13.1	1	J1-6	GCCAGCAGTG				A		GGACA			CTCG		0	TTCCTATAATTCGCCCCTCTAC	ASSEDTRSYNSPLY
Db2KO	Spleen	Spl-CD8	SpCD8-75	13.1	1	J1-4	GCCAGCAGTGATG	C					ACAG			TGCTACC		9	AAAGATTATTT	ASSDAQCYQRLF
Db2KO	Spleen	Spl-CD8	SpCD8-76	13.1	1	J1-6	GCCAGCAGTGATG				A		GGACA			AAA		5	ATAATTCGCCCCTCTAC	ASSDEDKNNSPLY
Db2KO	Spleen	Spl-CD8	SpCD8-8	13.1	1	J1-2	GCCAGCAGTGATG	C			G		CAGGGG			T		0	CAAACTCCGACTACACC	ASSDAQGSNSDYT
Db2KO	Spleen	Spl-CD8	SpCD8-9	13.1	1	J1-4	GCCAGCAGTGATG	C			TGC		GGA			ATT	AA	0	TTTCCAACGAAAGATTATTT	ASSDAAELISNERLF
DbYTL	Thymus	DN2	DN2-1	13.1	DSP2.03	J1-4	GCCAGCAGTGA				GGGG		ATGGTTACGAC			AA		3	CCAACGAAAGATTATTT	ASSEGMVTTTNERLF
DbYTL	Thymus	DN2	DN2-10	13.1	DSP2.03	J1-1	GCCAG				GCCAG		TATGG			CA		1	AAACACAGAAGTCTTC	ASRLWQNTEVF
DbYTL	Thymus	DN2	DN2-11	13.1	DSP2.03	J1-1	GCCAGCAGT						ACGA			AG		2	AACACAGAAGTCTTC	ASSTKNTEVF
DbYTL	Thymus	DN2	DN2-12	13.1	DSP2.03	J1-4	GCCAGCAG				GG	GA	TCTACTATGGTT			C		0	TTTCCAACGAAAGATTATTT	ASRGSTMVLSNERLF
DbYTL	Thymus	DN2	DN2-13	13.1	DSP2.03	J1-1	GCCAGCAGTGATG						ATGGT			C		3	ACACAGAAGTCTTC	ASSDDGHTEVF
DbYTL	Thymus	DN2	DN2-14	13.1	DSP2.03	J1-3	GCCAGCAGTGA				ACTCC		TTACGAC	G		GGA		4	GGAAATACGCTCTAT	ASSELLTTGGNTLY
DbYTL	Thymus	DN2	DN2-15	13.1	DSP2.03	J1-5	GCC				GGC	AGA	TCTACTATGGTT			GGTCACCG		9	GGCTCCGCTT	AGRSTMVGHRAPL
DbYTL	Thymus	DN2	DN2-16	13.1	NoD	J1-4	GCCAGCAG			AGGAACAGC								1	TTTCAACGAAAGATTATTT	ASRGTAFNERLF
DbYTL	Thymus	DN2	DN2-17	13.1	DSP2.03	J1-1	GCCAGCAGTGA				CGG		GGTTACG			GGG		2	AACACAGAAGTCTTC	ASSDGVTGNTEVF
DbYTL	Thymus	DN2	DN2-18	13.1	DSP2.03	J1-5	GCCAGCAGTGATG				A		GGT			G		1	AACAACCAGGCTCCGCTT	ASSDEVNNQAPL
DbYTL	Thymus	DN2	DN2-19	13.1	DSP2.03	J1-1	GCCAGCAGTGAT						ATGGTTACGAC	GTCG		G		3	ACACAGAAGTCTTC	ASSDMVTTSDTEVF
DbYTL	Thymus	DN2	DN2-2	13.1	DSP2.03	J1-2	GCCAGCA				GCATCTCT		TATGGTTAC					2	AACTCCGACTACACC	ASISYGYNSDYT
DbYTL	Thymus	DN2	DN2-20	13.1	DSP2.03	J1-2	GCCAGCAGTG		A				CGAC	G		GG	G	0	CAAACTCCGACTACACC	ASSDDGANSDYT
DbYTL	Thymus	DN2	DN2-21	13.1	DSP2.03	J1-3	GCCAGCAGTG		A				CTATGGTTACGAC	G		GGG	A	0	TTCTGGAAATACGCTCTAT	ASSDYGYDGDSGNTLY
DbYTL	Thymus	DN2	DN2-22	13.1	DSP2.03	J1-5	GCCAGCAGTGA					GA	TCTACTATGGT			CT		0	TAACAACCAGGCTCCGCTT	ASSEIYYGLNNQAPL
DbYTL	Thymus	DN2	DN2-23	13.1	DSP2.03	J1-2	GCCAGCAGTG				G		TCTACTATGGTTACG			GAT		1	AAACTCCGACTACACC	ASSGLLWLRINSDYT
DbYTL	Thymus	DN2	DN2-24	13.1	DSP2.03	J1-1	GCCAGCAGTGAT				AGCG		CTACTATGGTTACGAC			CG		6	CAGAAGTCTTC	ASSDSATMVTTAEVF
DbYTL	Thymus	DN2	DN2-25	13.1	DSP2.03	J1-4	GCCAGCAG				CCC		CTATGGTTA			TT		0	TTTCCAACGAAAGATTATTT	ASSPYGYFSNERLF
DbYTL	Thymus	DN2	DN2-26	13.1	DSP2.03	J1-4	GCCAGCAGTGAT						TGGTTA			TC		1	TTCCAACGAAAGATTATTT	ASSDWLSSNERLF
DbYTL	Thymus	DN2	DN2-27	13.1	DSP2.03	J1-3	GCCAGCAG				CG		TCTACTATGGTTA					3	TGGAAATACGCTCTAT	ASSVYYGYGNTLY
DbYTL	Thymus	DN2	DN2-28	13.1	DSP2.03	J1-4	GCCAGCAGTGAT						TGGTTAC			AAA		3	CCAGCGAAAGATTATTT	ASSDWLQTSERLF
DbYTL	Thymus	DN2	DN2-29	13.1	DSP2.03	J1-1	GCCAGCAGTG				GGGGCTTA		TATGGTTACGA			TGG		4	CACAGAAGTCTTC	ASSGGLYGYDGTEVF
DbYTL	Thymus	DN2	DN2-3	13.1	DSP2.03	J1-1	GCCAGCAG		T				TACGAC	G		G		4	CACAGAAGTCTTC	ASSYDGTEVF
DbYTL	Thymus	DN2	DN2-30	13.1	DSP2.03	J1-3	GCCAGCAGTG				GGGGGGGT		TATGGTTACG			TAAT		0	TTCTGGAAATACGCTCTAT	ASSGGGYGYVISGNTLY
DbYTL	Thymus	DN2	DN2-31	13.1	DSP2.03	J1-4	GCCAGCAGTGATG						GTTACGAC	G		CTCG		7	CGAAAGATTATTT	ASSDGYDARERLF
DbYTL	Thymus	DN2	DN2-32	13.1	DSP2.03	J1-2	GCCAGCAGTGATG				GGGG		GGTTACGAC	G		G		3	ACTCCGACTACACC	ASSDGGVTTDSDYT
DbYTL	Thymus	DN2	DN2-33	13.1	DSP2.03	J1-4	GCCAGCAG				CCCCA		CTATGGTTACGAC	G		GG		7	CGAAAGATTATTT	ASSPTTMVTTGERLF
DbYTL	Thymus	DN2	DN2-34	13.1	DSP2.03	J1-4	GCCAG						ATGGTTA			GG	AA	0	TTTCCAACGAAAGATTATTT	ARWLGISNERLF
DbYTL	Thymus	DN2	DN2-35	13.1	DSP2.03	J1-1	GCCAG				GCCA		GGTTACGAC	G		A		1	AAACACAGAAGTCTTC	ASYGYDENTEVF
DbYTL	Thymus	DN2	DN2-36	13.1	DSP2.03	J1-1	GCCAGCAGT				TT		CTATGGTTACGAC	GT				4	CACAGAAGTCTTC	ASSFYGYDVTEVF
DbYTL	Thymus	DN2	DN2-37	13.1	DSP2.03	J1-4	GCCAGCAGTGAT						TGGTTAC			AAA		3	CCAACGAAAGATTATTT	ASSDWLQTNERLF
DbYTL	Thymus	DN2	DN2-38	13.1	DSP2.03	J1-4	GCCAGCAGTG				CT		TATGGTTAC			C		3	CCAACGAAAGATTATTT	ASSAYGYPNERLF
DbYTL	Thymus	DN2	DN2-39	13.1	DSP2.03	J1-1	GCCAGCAG				CCCA		CTACTATGGTTACGAC	GT		GGGG		6	CAGAAGTCTTC	ASSPLLWLRRGAEVF
DbYTL	Thymus	DN2	DN2-4	13.1	NoD	J1-4	GCCAGCAG			AGGAACAGC								1	TTCCAACGAAAGATTATTT	ASRGTASNERLF
DbYTL	Thymus	DN2	DN2-40	13.1	DSP2.03	J1-4	GCCAGCAGTG				T		TATGGTTACGAC	G		ATG		2	TCCAACGAAAGATTATTT	ASSVMVTTMSNERLF
DbYTL	Thymus	DN2	DN2-41	13.1	DSP2.03	J1-4	GCCAGCA				CC	AGA	TCTACTATGGTTACG			GCCG		3	CCAACGAAAGATTATTT	ASTRSTMVTAANERLF
DbYTL	Thymus	DN2	DN2-42	13.1	DSP2.03	J1-4	GCCAGCAGTGATG				TGG		GGTTACG			GCT	AA	0	TTTCCAACGAAAGATTATTT	ASSDVGLRLISNERLF
DbYTL	Thymus	DN2	DN2-43	13.1	DSP2.03	J1-3	GCCAGCAGTGATG						GTTAC				AA	0	TTCTGGAAATACGCTCTAT	ASSDGYNSGNTLY
DbYTL	Thymus	DN2	DN2-44	13.1	DSP2.03	J1-2	GCCAGCAGTGATG	C			G		GGTTAC			T		0	CAAACTCCGACTACACC	ASSDAGYSNSDYT
DbYTL	Thymus	DN2	DN2-45	13.1	DSP2.03	J1-1	GCCAGCAGTGATG		C		TCCC		ATGGTTACG			GACGG		4	CACAGAAGTCTTC	ASSDAPMVTDGTEVF
DbYTL	Thymus	DN2	DN2-46	13.1	DSP2.03	J1-5	GCCAGCAG				CCA		GGTTAC			CC	A	0	TAACAACCgGGCTCCGCTT	ASSQVTHNNRAPL
DbYTL	Thymus	DN2	DN2-47	13.1	NoD	J1-4	GCCAGCAGTG			GTCCCTG								7	CGAAAGATTATTT	ASSGPCERLF
DbYTL	Thymus	DN2	DN2-48	13.1	DSP2.03	J1-2	GCCAGCAGTGAT						TATGGTTACGAC	GT				4	CTCCGACTACACC	ASSDYGYDVSDYT
DbYTL	Thymus	DN2	DN2-49	13.1	DSP2.03	J1-6	GCCAGCAGTGA				C		ATGGTT			C		2	CCTATAATTCGCCCCTCTAC	ASSDMVPYNSPLY
DbYTL	Thymus	DN2	DN2-5	13.1	DSP2.03	J1-4	GCCAGCAGTGATG	CA					ACT			CCA		5	AACGAAAGATTATTT	ASSDATPNERLF
DbYTL	Thymus	DN2	DN2-50	13.1	DSP2.03	J1-4	GCCAGCAGT				CGGG		ATGGTTACG			GGGGCCGG		8	GAAAGATTATTT	ASSRDGYGGRERLF
DbYTL	Thymus	DN2	DN2-6	13.1	DSP2.03	J1-4	GCCAGCAGT				C		CTACTATGGTTAC			TG		3	CCAACGAAAGATTATTT	ASSPTMVTANERLF
DbYTL	Thymus	DN2	DN2-7	13.1	DSP2.03	J1-1	GCCAGCAG				ACA		ACTATGGTTA			GAGGC		4	CACAGAAGTCTTC	ASRQLWLEATEVF
DbYTL	Thymus	DN2	DN2-8	13.1	DSP2.03	J1-2	GCCAGCAGTGA				GGA		ACTATGGTTACG			G		2	AACTCCGACTACACC	ASSEELWLRNSDYT
DbYTL	Thymus	DN2	DN2-9	13.1	DSP2.03	J1-1	GCCAGCAGTGAT				A		ATGGTTACG		AC			5	ACAGAAGTCTTC	ASSDNGYDTEVF
DbYTL	Thymus	DN3a	DN3a-1	13.1	DSP2.03	J1-3	GCCAGCAGTG				G		CTATGGT			G	A	0	TTCTGGAAATACGCTCTAT	ASSGYGDSGNTLY
DbYTL	Thymus	DN3a	DN3a-10	13.1	DSP2.03	J1-5	GCCAGCAG				CC		TCTACTATGGTTACG			GGGGC		13	CCGCTT	ASSLYYGYGGPL
DbYTL	Thymus	DN3a	DN3a-11	13.1	DSP2.03	J1-2	GCCAG				GCCAG		TGGTTAC			C	G	0	CAAACTCCGACTACACC	ARGMVTANSDYT
DbYTL	Thymus	DN3a	DN3a-12	13.1	DSP2.03	J1-2	GCCAGCAG				GG		GGTTACGA			T		0	CAAACTCCGACTACACC	ASRGLRSNSDYT
DbYTL	Thymus	DN3a	DN3a-13	13.1	DSP2.03	J1-1	GCCAGCAGTG				GG		TCTACTATGGTTACGAC	G				5	ACAGAAGTCTTC	ASSGSTMVTTTEVF
DbYTL	Thymus	DN3a	DN3a-14	13.1	DSP2.03	J1-3	GCCAGCAGTG				TGGC		GGTTACGAC	G		AT		0	TTCTGGAAATACGCTCTAT	ASSVAVTTISGNTLY
DbYTL	Thymus	DN3a	DN3a-15	13.1	DSP2.03	J1-1	GCCAGCAGTGAT						CTACTATGGTTAC					0	CAAACACAGAAGTCTTC	ASSDLLWLPNTEVF
DbYTL	Thymus	DN3a	DN3a-16	13.1	DSP2.03	J1-4	GCCAGCAGT						TACTATGGT			GT		7	CGAAAGATTATTT	ASSYYGVERLF
DbYTL	Thymus	DN3a	DN3a-17	13.1	DSP2.03	J1-1	GCCAGCAG				CCC	A	TCTACTATGGTTACGAC	GT		GG		2	AACACAGAAGTCTTC	ASSPSTMVTTWNTEVF
DbYTL	Thymus	DN3a	DN3a-18	13.1	DSP2.03	J1-4	GCCAGCAGTGATG	C			CCTCT		TGGTTA			GG		5	AACGAAAGATTATTT	ASSDALLVRNERLF
DbYTL	Thymus	DN3a	DN3a-19	13.1	DSP2.03	J1-1	GCCAGCAGTGA				CGGG		GGTTACG			G		4	CACAGAAGCCTTC	ASSDGGYGTEAF
DbYTL	Thymus	DN3a	DN3a-2	13.1	DSP2.03	J1-4	GCCAGCAGTGATG						GTTAC			TCC		2	TCCAACGAAAGATTATTT	ASSDGYSSNERLF
DbYTL	Thymus	DN3a	DN3a-20	13.1	DSP2.03	J1-6	GCCAGCAG				CCT		CTATGGTTACGAC	GT		GGGC		4	TATAATTCGCCCCTCTAC	ASSLYGYDVGYNSPLY
DbYTL	Thymus	DN3a	DN3a-21	13.1	NoD	J1-2	GCCAGCAGTG			GCCGG								8	GACTACACC	ASSGRDYT
DbYTL	Thymus	DN3a	DN3a-22	13.1	DSP2.03	J1-1	GCCAGCAGTGAT				TGGG		GGT					0	CAAACACAGAAGTCTTC	ASSDWGSNTEVF
DbYTL	Thymus	DN3a	DN3a-23	13.1	DSP2.03	J1-2	GCCAGCAGTGATG				GT		CTATGGTTACGAC			C		4	CTCCGACTACACC	ASSDGLWLRPSDYT
DbYTL	Thymus	DN3a	DN3a-24	13.1	DSP2.03	J1-4	GCCAGCAGTGATG	C					TGGTTACGAC	G		AGG		0	TTTCCAACGAAAGATTATTT	ASSDAGYDEVSNERLF
DbYTL	Thymus	DN3a	DN3a-25	13.1	DSP2.03	J1-4	GCCAGCAGTGATG	C			CCTCT		TGGTTA			AG		5	AACGAAAGATTATTT	ASSDALLVKNERLF
DbYTL	Thymus	DN3a	DN3a-26	13.1	DSP2.03	J1-6	GCCAGCAGT				TCAG		GGT			CGGG		9	TTCGCCCCTCTAC	ASSSGSGSPLY
DbYTL	Thymus	DN3a	DN3a-27	13.1	DSP2.03	J1-2	GCCAGCAGT						ATGGTTACG			GGGGTA	G	0	CAAACTCCGACTACACC	ASSMVTGVANSDYT
DbYTL	Thymus	DN3a	DN3a-28	13.1	DSP2.03	J1-1	GCCAGCAGTGATG	C			TGG		GGTTACGAC			A	G	0	CAAACACAGAAGTCTTC	ASSDAGVTTANTEVF
DbYTL	Thymus	DN3a	DN3a-29	13.1	DSP2.03	J1-1	GCCAGCAGTGATG	CAT			G		TGGTT		AC			5	ACAGAAGTCTTC	ASSDACGYTEVF
DbYTL	Thymus	DN3a	DN3a-3	13.1	DSP2.03	J1-4	GCCAGCAGTGA				A		ATGGTTACG			GGCGAGG		6	ACGAAAGATTATTT	ASSEMVTGEDERLF
DbYTL	Thymus	DN3a	DN3a-30	13.1	DSP2.03	J1-1	GCCAGCAG				GGAA		ACTATGGTTACG			TTCG		6	CAGAAGTCTTC	ASRETMVTFAEVF
DbYTL	Thymus	DN3a	DN3a-31	13.1	DSP2.03	J1-6	GCCAGCAGTGA				CGG		TCTACTATGGTTAC				A	0	TTCCTATAATTCGCCCCTCTAC	ASSDGLLWLHSYNSPLY
DbYTL	Thymus	DN3a	DN3a-32	13.1	DSP2.03	J1-4	GCCAGCAGT				C		CTATGGTT			GA		4	CAACGAAAGATTATTT	ASSPMVDNERLF
DbYTL	Thymus	DN3a	DN3a-33	13.1	DSP2.03	J1-4	GCCAG						ACTATGGTTACG			ACGGGGG	A	0	TTTCCAACGAAAGATTATTT	ARLWLRRGISNERLF
DbYTL	Thymus	DN3a	DN3a-34	13.1	DSP2.03	J1-1	GCCAGCAGTG				CCA		ACTATGGTTACGA					1	AAACACAGAAGTCTTC	ASSANYGYENTEVF
DbYTL	Thymus	DN3a	DN3a-35	13.1	DSP2.03	J1-6	GCCAGCAGTGATG				G		ATGGTT			TCT		3	CTATAATTCGCCCCTCTAC	ASSDGWFLYNSPLY
DbYTL	Thymus	DN3a	DN3a-36	13.1	DSP2.03	J1-3	GCCAGCAGTGAT				CT		TATGGTTACGAC	GT		T		3	TGGAAATACGCTCTAT	ASSDLMVTTFGNTLY
DbYTL	Thymus	DN3a	DN3a-37	13.1	DSP2.03	J1-5	GCCAGCAG				CC	A	TCTACTATGGTTACGAC	G				0	TAACAACCAGGCTCCGCTT	ASSHLLWLRRNNQAPL
DbYTL	Thymus	DN3a	DN3a-38	13.1	DSP2.03	J1-6	GCCAGCAGTGATG				GGGC		GGTTACGAC	GTC		GGGGA		5	ATAATTCGCCCCTCTAC	ASSDGAVTTSGNNSPLY
DbYTL	Thymus	DN3a	DN3a-39	13.1	DSP2.03	J1-1	GCCAGCAGTGAT				T		TGGTTACG			GG		4	CACAGAAGTCTTC	ASSDLVTGTEVF
DbYTL	Thymus	DN3a	DN3a-4	13.1	DSP2.03	J1-2	GCCAGCAGTGAT						TATGGTTACG			G		4	CTCCGACTACACC	ASSDYGYGSDYT
DbYTL	Thymus	DN3a	DN3a-40	13.1	DSP2.03	J1-3	GCCAGCAGTG				GGT		CTATGGTTACG			CC		0	TTCTGGAAATACGCTCTAT	ASSGSMVTPSGNTLY
DbYTL	Thymus	DN3a	DN3a-41	13.1	DSP2.03	J1-3	GCCAGCAGTGAT				AGGGG		TACTATG			ACC		4	GGAAATACGCTCTAT	ASSDRGTMTGNTLY
DbYTL	Thymus	DN3a	DN3a-42	13.1	DSP2.03	J1-4	GCCAGCAGTG				G	GA	TCTACTATGGTTACGAC	G		GGTG		7	CGAAAGATTATTT	ASSGIYYGYDGCERLF
DbYTL	Thymus	DN3a	DN3a-43	13.1	DSP2.03	J1-1	GCCAGCAGT				CAT		CTACTATGGTTACG			G		2	AACACAGAAGTCTTC	ASSHLLWLRNTEVF
DbYTL	Thymus	DN3a	DN3a-44	13.1	DSP2.03	J1-2	GCCAGCAGTGATG						ACTATGGTTAC			CCCC		6	CCGACTACACC	ASSDDYGYPPDYT
DbYTL	Thymus	DN3a	DN3a-45	13.1	DSP2.03	J1-4	GCCAGCAGT				TGG		ATGGTTACGAC			CT		0	TTTCCAACGAAAGATTATTT	ASSWMVTTFSNERLF
DbYTL	Thymus	DN3a	DN3a-46	13.1	DSP2.03	J1-1	GCCAGCAGTGA				GATA		TTACGAC	G		GTGT		11	GTCTTC	ASSEILRRCVF
DbYTL	Thymus	DN3a	DN3a-47	13.1	DSP2.03	J1-6	GCCAGCAGTGAT				TTG		ATGGT			CCAC	AA	0	TTCCTATAATTCGCCCCTCTAC	ASSDLMVHNSYNSPLY
DbYTL	Thymus	DN3a	DN3a-48	13.1	DSP2.03	J1-2	GCCAGCAGTGATG						GTTACGAC	GT		TCG		4	CTCCGACTACACC	ASSDGYDVRSDYT
DbYTL	Thymus	DN3a	DN3a-49	13.1	DSP2.03	J1-2	GCCAGCAGTGAT				CCCCCCTC		GTT					7	CAACTACACC	ASSDPPSFNYT
DbYTL	Thymus	DN3a	DN3a-5	13.1	DSP2.03	J1-4	GCCAGCAGTG				AC		CTACTATGGTTACG			TCG	AA	0	TTTCCAACGAAAGATTATTT	ASSDLLWLRRISNERLF
DbYTL	Thymus	DN3a	DN3a-50	13.1	DSP2.03	J1-4	GCCAGCAGTGATG	C					TGGTTACG			GGG		0	TTTCCAACGAAAGATTATTT	ASSDAGYGVSNERLF
DbYTL	Thymus	DN3a	DN3a-51	13.1	DSP2.03	J1-6	GCCAGCAG				CGTCTT		TGGTTACG					5	ATAATTCGCCCCTCTAC	ASSVFGYDNSPLY
DbYTL	Thymus	DN3a	DN3a-52	13.1	DSP2.03	J1-5	GCCAGCAGTGATG						GGTTAC			T		0	TAACAACCAGGCTCCGCTT	ASSDGLLNNQAPL
DbYTL	Thymus	DN3a	DN3a-53	13.1	DSP2.03	J1-3	GCCAGCAGTGATG				AAG		GGTTACG			GTAC		1	TCTGGAAATACGCTCTAT	ASSDEGLRYSGNTLY
DbYTL	Thymus	DN3a	DN3a-54	13.1	DSP2.03	J1-5	GCCAGCAGTGA				A		CTACTATGGTTACGAC			T		3	CAACCAGGCTCCGCTT	ASSELLWLRLNQAPL
DbYTL	Thymus	DN3a	DN3a-55	13.1	DSP2.03	J1-2	GCCAGCAGTGAT				C		TGGTTA			AGGG		4	CTCCGACTACACC	ASSDLVKGSDYT
DbYTL	Thymus	DN3a	DN3a-56	13.1	DSP2.03	J1-1	GCCAGCAGTGA				CGGG		GGTTACG			G		4	CACAGAAGTCTTC	ASSDGGYGTEVF
DbYTL	Thymus	DN3a	DN3a-57	13.1	DSP2.03	J1-4	GCCAGCAGTGATG						GTTAC			TCCA		3	CCAACGAAAGATTATTT	ASSDGYSTNERLF
DbYTL	Thymus	DN3a	DN3a-58	13.1	DSP2.03	J1-4	GCCAGCAGTGATG				TG		GGTTACGAC	G		CGAGG		5	AACGAAAGATTATTT	ASSDVGYDARNERLF
DbYTL	Thymus	DN3a	DN3a-59	13.1	DSP2.03	J1-1	GCCAGCA				AAA		TATGGTTACG			G	G	0	CAAACACAGAAGTCTTC	ASKIWLRANTEVF
DbYTL	Thymus	DN3a	DN3a-6	13.1	DSP2.03	J1-3	GCCAGC				CAGC		GTTACG			GGG	A	0	TTCTGGAAATACGCTCTAT	ASFGYGDSGNTLY
DbYTL	Thymus	DN3a	DN3a-60	13.1	DSP2.03	J1-4	GCCAGCAGTGA				AT		CTATGGTTACGAC	G		GGGGC		7	CGAAAGATTATTT	ASSESMVTTGAERLF
DbYTL	Thymus	DN3a	DN3a-7	13.1	DSP2.03	J1-3	GCCAG				GCCAG		ATGGTT			CCC	A	0	TTCTGGAAATACGCTCTAT	ASQYGSHSGNTLY
DbYTL	Thymus	DN3a	DN3a-8	13.1	DSP2.03	J1-3	GCCAGCAGTGAT				CG		TGGT			CGCC	A	0	TTCTGGAAATACGCTCTAT	ASSDRGRHSGNTLY
DbYTL	Thymus	DN3a	DN3a-9	13.1	DSP2.03	J1-4	GCCgGCAGTGATG				TG		GGTTACGAC	G		CGAGG		5	AACGAAAGATTATTT	AGSDVGYDARNERLF
DbYTL	Thymus	DN3bc	DN3bc-1	13.1	NoD	J1-5	GCCAGCA			CCCGGG								2	ACAACCAGGCTCCGCTT	ASTRDNQAPL
DbYTL	Thymus	DN3bc	DN3bc-10	13.1	DSP2.03	J1-1	GCCAGCAG				GG		TATGGTTACG			GTCAAACC		6	CAGAAGTCTTC	ASRVWLRSNPEVF
DbYTL	Thymus	DN3bc	DN3bc-11	13.1	DSP2.03	J1-3	GCCAGCAGT				T		TATGGT			GGG	A	0	TTCTGGAAATACACTCTAT	ASSLWWDSGNTLY
DbYTL	Thymus	DN3bc	DN3bc-12	13.1	DSP2.03	J1-1	GCCAGC				CAGC		CTATGGTTACGAC	G				8	GAAGTCTTC	ASSTMVTTEVF
DbYTL	Thymus	DN3bc	DN3bc-13	13.1	DSP2.03	J1-1	GCCAGCAGTG						GGTATGGTTACGAC			ACAGGC		5	ACAGAAGTCTTC	ASSGYGYDTGTEVF
DbYTL	Thymus	DN3bc	DN3bc-14	13.1	DSP2.03	J1-3	GCCAGCAGTGAT				T		CTATGGTTACGAC	GT		A		3	TGGAAATACGCTCTAT	ASSDSMVTTYGNTLY
DbYTL	Thymus	DN3bc	DN3bc-15	13.1	DSP2.03	J1-1	GCCAGCAGTGATG				TGGGGG		ACT			CCG		3	ACACAGAAGTCTTC	ASSDVGDSDTEVF
DbYTL	Thymus	DN3bc	DN3bc-16	13.1	DSP2.03	J1-5	GCCAGCAGTGAT						ATGGT			TAC		3	CAACCAGGCTCCGCTT	ASSDMVTNQAPL
DbYTL	Thymus	DN3bc	DN3bc-17	13.1	DSP2.03	J1-4	GCCAGCAGTG				GAAC		ACTATGGTTACG			GGG		1	TTCCAACGAAAGATTATTT	ASSGTLWLRGSNERLF
DbYTL	Thymus	DN3bc	DN3bc-18	13.1	DSP2.03	J1-1	GCCAGCAGTGA				AGAGGG		CTATGGTTACG			GC	G	0	CAAACACAGAAGTCTTC	ASSEEGYGYGANTEVF
DbYTL	Thymus	DN3bc	DN3bc-19	13.1	DSP2.03	J1-4	GCCAGCAGTGAT				T		TGGTTACGAC	G				2	TCCAACGAAAGATTATTT	ASSDLVTTSNERLF
DbYTL	Thymus	DN3bc	DN3bc-2	13.1	DSP2.03	J1-4	GCCAGCAGTGAT				CTCT		CTATGGTTACGA			C		1	TTGGAACGAAAGATTATTT	ASSDLSMVTTWNERLF
DbYTL	Thymus	DN3bc	DN3bc-20	13.1	DSP2.03	J1-4	GCCAGCAGTGATG	C			CGCG		TATGGTTACGAC	G				6	ACGAAAGATTATTT	ASSDAAYGYDDERLF
DbYTL	Thymus	DN3bc	DN3bc-21	13.1	DSP2.03	J1-4	GCCAGCAGT				C		TCTACTATGGTTACGAC	GT		GGAG		5	AACGAAAGATTATTT	ASSLYYGYDVENERLF
DbYTL	Thymus	DN3bc	DN3bc-22	13.1	DSP2.03	J1-1	GCCAGCAG				CG		ACTATGGTTACGAC	G		GGG		3	ACACAGAAGTCTTC	ASSDYGYDGDTEVF
DbYTL	Thymus	DN3bc	DN3bc-23	13.1	DSP2.03	J1-1	GCCAGCAGTGA				CA		CTACTATGGT			A	G	0	CAAACACAGAAGTCTTC	ASSDTTMVANTEVF
DbYTL	Thymus	DN3bc	DN3bc-24	13.1	DSP2.03	J1-2	GCCAGCAGTGA				ATG		GGTTACGAC	G		GGG		2	AACTCCGACTACACC	ASSEWVTTGNSDYT
DbYTL	Thymus	DN3bc	DN3bc-25	13.1	DSP2.03	J1-4	GCCAGCAG						CTATGGTTACGAC			CCT	A	0	TTTCCAACGAAAGATTATTT	ASSYGYDPISNERLF
DbYTL	Thymus	DN3bc	DN3bc-26	13.1	DSP2.03	J1-2	GCCAGCAGTGATG	C			G		ACTATGGTTACG			GA		1	AAACTCCGACTACACC	ASSDATMVTENSDYT
DbYTL	Thymus	DN3bc	DN3bc-27	13.1	DSP2.03	J1-4	GCCAGCAGTG				GGGGG		TATGGTTACG			GG		5	AACGAAAGATTATTT	ASSGGYGYGNERLF
DbYTL	Thymus	DN3bc	DN3bc-28	13.1	DSP2.03	J1-4	GCCAGCAGTGATG				GAG		TACTATG			CGA		1	TTCCAACGAAAGATTATTT	ASSDGVLCDSNERLF
DbYTL	Thymus	DN3bc	DN3bc-29	13.1	DSP2.03	J1-4	GCCAGCAGTGATG				AGG		GGT			G		1	TTCCAACGAAAGATTATTT	ASSDEGCSNERLF
DbYTL	Thymus	DN3bc	DN3bc-3	13.1	DSP2.03	J1-5	GCCAGCAG				CGT		TATGGTT			GG		0	TAACAACCAGGCTCCGCTT	ASSVMVGNNQAPL
DbYTL	Thymus	DN3bc	DN3bc-30	13.1	DSP2.03	J1-3	GCCAGCAGTG						TACTATGG			CAT	AA	0	TTCTGGAAATACGCTCTAT	ASSVLWHNSGNTLY
DbYTL	Thymus	DN3bc	DN3bc-31	13.1	DSP2.03	J1-5	GCCAGCAGTGATG				A		TACTATGGTTA			T		6	CCAGGCTCCGCTT	ASSDDTMVIQAPL
DbYTL	Thymus	DN3bc	DN3bc-32	13.1	NoD	J1-1	GCCAGCAGTGATG			GCT								6	CAGAAGTCTTC	ASSDGSEVF
DbYTL	Thymus	DN3bc	DN3bc-33	13.1	DSP2.03	J1-1	GCCAGCAG				GTT		TATGGTTACG			GG		1	AAACACAGAAGTCTTC	ASRFMVTGNTEVF
DbYTL	Thymus	DN3bc	DN3bc-34	13.1	DSP2.03	J1-2	GCCAGCAGTG				GGA	A	TCTAC			CGA		0	CAAACTCCGACTACACC	ASSGNLPTNSDYT
DbYTL	Thymus	DN3bc	DN3bc-35	13.1	DSP2.03	J1-6	GCCAGCAGTGAT				CGGG		CTATGGTTACG			GGGGGG		7	AATTCGCCCCTCTAC	ASSDRAMVTGGNSPLY
DbYTL	Thymus	DN3bc	DN3bc-36	13.1	DSP2.03	J1-5	GCCAGCAGTGATG						ATGGTTACGAC	GT		AGG		3	CAACCAGGCTCCGCTT	ASSDDGYDVGNQAPL
DbYTL	Thymus	DN3bc	DN3bc-37	13.1	NoD	J1-5	GCCAGCA			CCCGGG								2	ACAACCAGGCcCCGCTT	ASTRDNQAPL
DbYTL	Thymus	DN3bc	DN3bc-38	13.1	DSP2.03	J1-1	GCCAGCAGTGATG				TTA		GGTTACGA				G	0	CAAACACAGAAGTCTTC	ASSDVRLRANTEVF
DbYTL	Thymus	DN3bc	DN3bc-39	13.1	DSP2.03	J1-1	GCCAGCAGT						CTATGGTTACG			G		5	ACAGAAGTCTTC	ASSLWLRTEVF
DbYTL	Thymus	DN3bc	DN3bc-4	13.1	NoD	J1-4	GCCAGCAG			AGGAACAGC								1	TTCCAACGAAAGATTATTT	ASRGTASNERLF
DbYTL	Thymus	DN3bc	DN3bc-40	13.1	DSP2.03	J1-1	GCCAGCAGTGATG				AAA		ACTATGGTTACGAC	G		AG		5	ACAGAAGTCTTC	ASSDENYGYDETEVF
DbYTL	Thymus	DN3bc	DN3bc-41	13.1	DSP2.03	J1-2	GCCAGCAGTGA				GAC		GGTTAC			CA		0	CAAACTCCGACTACACC	ASSETVTTNSDYT
DbYTL	Thymus	DN3bc	DN3bc-42	13.1	DSP2.03	J1-4	GCCAGCAGTGATG				A		TATGG					0	TTTCCAACGAAAGATTATTT	ASSDDMVSNERLF
DbYTL	Thymus	DN3bc	DN3bc-43	13.1	DSP2.03	J1-4	GCCAGCAGTGA				CGC		CTATGGTTACGAC	G		AAG		6	ACGAAAGATTATTT	ASSDAYGYDEDERLF
DbYTL	Thymus	DN3bc	DN3bc-44	13.1	DSP2.03	J1-4	GCCAGCA				CGGG		GGTT			CG		4	CAACGAAAGATTATTT	ASTGVRNERLF
DbYTL	Thymus	DN3bc	DN3bc-45	13.1	DSP2.03	J1-3	GCCAGCAGTG				C		CTACTATGGTTACG			GGGG		0	TTCTGGAAATACGCTCTAT	ASSAYYGYGGSGNTLY
DbYTL	Thymus	DN3bc	DN3bc-46	13.1	DSP2.03	J1-4	GCCAGCAGT				TGT		TCTACTATGGTTACGAC	G		A		3	CCAACGAAAGATTATTT	ASSCSTMVTTTNERLF
DbYTL	Thymus	DN3bc	DN3bc-47	13.1	DSP2.03	J1-2	GCCAGCAGTGA				C		TGGTTACGAC	G		GC		6	CCGACTACACC	ASSDWLRRPDYT
DbYTL	Thymus	DN3bc	DN3bc-48	13.1	DSP2.03	J1-4	GCCAGCAG				A		TATGGTTACGAC	GT		GA		3	CCAACGAAAGATTATTT	ASRYGYDVTNERLF
DbYTL	Thymus	DN3bc	DN3bc-49	13.1	DSP2.03	J1-4	GCCAGCAGTG				GC		CTATGGTT			GC		3	CCAACGAAAGATTATTT	ASSGLWLPNERLF
DbYTL	Thymus	DN3bc	DN3bc-5	13.1	DSP2.03	J1-3	GCCAGCAGTGAT						TACTATGGTTAC			CT		0	TTCTGGAAATACGCTCTAT	ASSDYYGYLSGNTLY
DbYTL	Thymus	DN3bc	DN3bc-6	13.1	DSP2.03	J1-1	GCCAGCAGTGATG				G		ATGGTTACGAC					6	CAGAAGTCTTC	ASSDGWLRPEVF
DbYTL	Thymus	DN3bc	DN3bc-7	13.1	DSP2.03	J1-4	GCCAGCAGTGAT				T		TGGTTACG			GG		4	CAACGAAAGATTATTT	ASSDLVTGNERLF
DbYTL	Thymus	DN3bc	DN3bc-8	13.1	DSP2.03	J1-4	GCCAGCAGTGA				A		ACTATGG			CCG		3	CCAACGAAAGATTATTT	ASSETMAANERLF
DbYTL	Thymus	DN3bc	DN3bc-9	13.1	DSP2.03	J1-6	GCCAGCAGTGATG	C			GGAGG		GGTTACGAC	G		AA		5	ATAATTCGCCCCTCTAC	ASSDAEGLRRNNSPLY
DbYTL	Thymus	DN4	DN4-1	13.1	DSP2.03	J1-1	GCCAGCAGTGATG				GA		TACT					0	CAAACACAGAAGTCTTC	ASSDGYSNTEVF
DbYTL	Thymus	DN4	DN4-10	13.1	DSP2.03	J1-1	GCCAGCAGTGATG				A		GTTACGAC	G		TGAG		11	GTCTTC	ASSDELRREVF
DbYTL	Thymus	DN4	DN4-11	13.1	DSP2.03	J1-1	GCCAGCAGTG				TC		CTATGGTTACG		AC			9	AAGTCTTC	ASSVLWLRQVF
DbYTL	Thymus	DN4	DN4-12	13.1	DSP2.03	J1-1	GCCAGCAGTGA				AGG		TGGTTACG			GCCG		4	CACAGAAGTCTTC	ASSEGGYGRTEVF
DbYTL	Thymus	DN4	DN4-13	13.1	NoD	J1-4	GCCAGCAGTGATG	CA		CAGTGCAGA								2	TCCAACGAAAGATTATTT	ASSDAQCRSNERLF
DbYTL	Thymus	DN4	DN4-14	13.1	DSP2.03	J1-3	GCCAGC				CAGC		GTTACGAC	G				2	CTGGAAATACGCTCTAT	ASDGYDAGNTLY
DbYTL	Thymus	DN4	DN4-15	13.1	DSP2.03	J1-1	GCCAGC				CAGC		GTTACGAC	GT		GAAG	G	0	CAAACACAGAAGTCTTC	ASYGYDVKANTEVF
DbYTL	Thymus	DN4	DN4-16	13.1	DSP2.03	J1-5	GCCAGCAGTGA				AG		TATGGTTACGAC			CA		7	CAGGCTCCGCTT	ASSEVWLRPQAPL
DbYTL	Thymus	DN4	DN4-17	13.1	DSP2.03	J1-5	GCCAGCAGTGA				GA		GTTACGAC	G		GGGAACG		9	GGCTCCGCTT	ASSESYDGERAPL
DbYTL	Thymus	DN4	DN4-18	13.1	DSP2.03	J1-2	GCCAGCAGTGATG				GA		ATGGTTACGAC	G		GACC		6	CCGACTACACC	ASSDGMVTTDPDYT
DbYTL	Thymus	DN4	DN4-19	13.1	DSP2.03	J1-1	GCCAGCAGTG				GCGGACGG		TATGGT			ACCCT		7	AGAAGTCTTC	ASSGGRYGTLEVF
DbYTL	Thymus	DN4	DN4-2	13.1	DSP2.03	J1-2	GCCAGCAGTGATG				GA		ATGGTTACGAC	G		G		3	ACTCCGACTACACC	ASSDGMVTTDSDYT
DbYTL	Thymus	DN4	DN4-20	13.1	DSP2.03	J1-1	GCCAGCAGTGAT				TC		GGT					1	AAACACAGAAGTCTTC	ASSDSVNTEVF
DbYTL	Thymus	DN4	DN4-21	13.1	DSP2.03	J1-1	GCCAGCAGTGA				GAAA		ACTATGGCTAC			C		8	GAAGTCTTC	ASSEKTMATEVF
DbYTL	Thymus	DN4	DN4-22	13.1	DSP2.03	J1-4	GCCAGCAGTGAT						ATGGTTACGAC	GT		GGA		3	CCAACGAAAGATTATTT	ASSDMVTTWTNERLF
DbYTL	Thymus	DN4	DN4-23	13.1	NoD	J1-6	GCCAGCAGTGAT			CGCGGGGGG								7	AATTCGCCCCTCTAC	ASSDRGGNSPLY
DbYTL	Thymus	DN4	DN4-24	13.1	DSP2.03	J1-3	GCCAGCAGT				C		CTACTATGGTTACGA			G		0	TTCTGGAAATACGCTCTAT	ASSPTMVTSSGNTLY
DbYTL	Thymus	DN4	DN4-25	13.1	DSP2.03	J1-1	GCCAGCAGTGAT				T		TGG			CC	G	0	CAAACACAGAAGTCTTC	ASSDLAANTEVF
DbYTL	Thymus	DN4	DN4-26	13.1	DSP2.03	J1-5	GCCAGCAGTGATG				AGA		ACTATGGTTACG			GGGAGCCAC		11	CTCCGCTT	ASSDENYGYGEPPPL
DbYTL	Thymus	DN4	DN4-27	13.1	DSP2.03	J1-4	GCCAGCAGT						TCTACTATGGTTACG			GGCCTCA		3	CCAACGAAAGATTATTT	ASSSTMVTGLTNERLF
DbYTL	Thymus	DN4	DN4-28	13.1	DSP2.03	J1-6	GCCAGCAGTGA						CTACTATGGTTACGAC	G				5	ATAATTCGCCCCTCTAC	ASSDYYGYDDNSPLY
DbYTL	Thymus	DN4	DN4-29	13.1	DSP2.03	J1-4	GCCAGCAGT				C		ATGGTTACGAC			C		0	TTTCCAACGAAAGATTATTT	ASSHGYDLSNERLF
DbYTL	Thymus	DN4	DN4-3	13.1	DSP2.03	J1-4	GCCAGCAGT				AG		TATGGTTAC			CGC		1	TTCCAACGAAAGATTATTT	ASSSMVTASNERLF
DbYTL	Thymus	DN4	DN4-30	13.1	DSP2.03	J1-1	GCCAGCAGTGA				GAGG		GGTTACG			CCT		3	ACACAGAAGTCTTC	ASSERGYAYTEVF
DbYTL	Thymus	DN4	DN4-31	13.1	DSP2.03	J1-1	GCCAGCAG				GGT		CTATGGTTACGAC	G		CGG		3	ACACAGAAGTCTTC	ASRVYGYDADTEVF
DbYTL	Thymus	DN4	DN4-32	13.1	DSP2.03	J1-4	GCCAGCAGTG				G		TCTACTATGGTT			CCCT	A	0	TTTCCAACGAAAGATTATTT	ASSGLLWFPISNERLF
DbYTL	Thymus	DN4	DN4-33	13.1	DSP2.03	J1-5	GCCAGCAGTG				TTGGC		GGTTACGAC	G				2	ACAACCAGGCTCCGCTT	ASSVGGYDDNQAPL
DbYTL	Thymus	DN4	DN4-34	13.1	DSP2.03	J1-6	GCCAGCAGTGAT				ACC		CTATGGTTACGAC	G		ACGCCTCC		5	ATAATTCGCCCCTCTAC	ASSDTLWLRRRLHNSPLY
DbYTL	Thymus	DN4	DN4-35	13.1	DSP2.03	J1-1	GCCAGCAGTGA				CTTTGT		CTACTATGGTT			CTT		0	CAAACACAGAAGTCTTC	ASSDFVYYGSSNTEVF
DbYTL	Thymus	DN4	DN4-36	13.1	DSP2.03	J1-3	GCCAGCAC				CCGT	A	TCTACTATGGT			CACG		2	CTGGAAATACGCTCTAT	ASSRIYYGHAGNTLY
DbYTL	Thymus	DN4	DN4-37	13.1	DSP2.03	J1-1	GCCAGCAGTG				CCTC		GTTACG		A			2	AACACAGAAGTCTTC	ASSASLRNTEVF
DbYTL	Thymus	DN4	DN4-38	13.1	DSP2.03	J1-2	GCCAGCAGTG				CAG		ACTATGaTTACGAC	GT		G		2	AACTCCGACTACACC	ASSADYDYDVNSDYT
DbYTL	Thymus	DN4	DN4-39	13.1	NoD	J1-4	GCCAGCAGTGATG			GC								2	TCCAACGAAAGATTATTT	ASSDGSNERLF
DbYTL	Thymus	DN4	DN4-4	13.1	DSP2.03	J1-3	GCCAGCAGT				T		TGGTTA			G		3	TGGAAATACGCTCTAT	ASSLVSGNTLY
DbYTL	Thymus	DN4	DN4-40	13.1	DSP2.03	J1-3	GCCAGCAGTGA					A	TCTACTATGGTTACG			GCCCT		0	TTCTGGAAATACGCTCTAT	ASSESTMVTALSGNTLY
DbYTL	Thymus	DN4	DN4-41	13.1	DSP2.03	J1-4	GCCAGCAG				CCT		TATGGTTACG					2	TCCAACGAAAGATTATTT	ASSLMVTSNERLF
DbYTL	Thymus	DN4	DN4-42	13.1	DSP2.03	J1-1	GCCAGC				CAGCGAGGGCC		ACGAC	G		G		2	AACACAGAAGTCTTC	ASSRGPRRNTEVF
DbYTL	Thymus	DN4	DN4-43	13.1	DSP2.03	J1-3	GCCAGCAGTGATG				G		CTATGGTTACGAC	G		GGGT		3	TGGAAATACGCTCTAT	ASSDGYGYDGVGNTLY
DbYTL	Thymus	DN4	DN4-44	13.1	DSP2.03	J1-3	GCCAGCAGTG				G		TATGGTTA			GTTCC		1	TCTGGAAATACGCTCTAT	ASSGMVSSSGNTLY
DbYTL	Thymus	DN4	DN4-45	13.1	DSP2.03	J1-3	GCCAGCAGT				CCC		ATGGTTACG			GGG		1	TCTGGAAATACGCTCTAT	ASSPMVTGSGNTLY
DbYTL	Thymus	DN4	DN4-46	13.1	DSP2.03	J1-1	GCCAGCAGTGAT				AC		GGTTACG		A			3	ACACAGAAGTCTTC	ASSDTVTNTEVF
DbYTL	Thymus	DN4	DN4-47	13.1	DSP2.03	J1-1	GCCAGCAGTGA				GG		ACTATGGTTACG			G		1	AAACACAGAAGTCTTC	ASSEDYGYGNTEVF
DbYTL	Thymus	DN4	DN4-48	13.1	DSP2.03	J1-1	GCCAGCAGTGATG	C			T		TGGTTACGAC			CGG		3	ACACAGAAGTCTTC	ASSDAWLRPDTEVF
DbYTL	Thymus	DN4	DN4-49	13.1	DSP2.03	J1-4	GCCAGCAGTGATG				T		TGGTTACG			GG		5	AACGAAAGATTATTT	ASSDVGYGNERLF
DbYTL	Thymus	DN4	DN4-5	13.1	DSP2.03	J1-3	GCCAGC				CAGCGTCATGGC		TACG			CCT	A	0	TTCTGGAAATACGCTCTAT	ASGSHGYAYSGNTLY
DbYTL	Thymus	DN4	DN4-50	13.1	DSP2.03	J1-5	GCCAGCAGTGATG	C					TGGTTACG			GT		7	CAGGCTCCGCTT	ASSDAGYGQAPL
DbYTL	Thymus	DN4	DN4-51	13.1	DSP2.03	J1-5	GCCA				CCG		ACTATGGTTACG					2	ACAACCAGGCTCCGCTT	ATDYGYDNQAPL
DbYTL	Thymus	DN4	DN4-52	13.1	DSP2.03	J1-1	GCCAGCAGTGATG				G		ACTATGGTTA			GA	TG	0	CAAACACAGAAGTCTTC	ASSDGLWLDANTEVF
DbYTL	Thymus	DN4	DN4-53	13.1	DSP2.03	J1-4	GCCAGCAGTGATG						GTTACGAC			A		3	CCAACGAAAGATTATTT	ASSDGYDTNERLF
DbYTL	Thymus	DN4	DN4-54	13.1	DSP2.03	J1-3	GCCAGCAGTGAT						ACTATGGTTACGAC	GT		T		3	TGGAAATACGCTCTAT	ASSDTMVTTFGNTLY
DbYTL	Thymus	DN4	DN4-6	13.1	NoD	J1-2	GCCAGCAGTGATG			GG							G	0	CAAACTCCGACTACACC	ASSDGANSDYT
DbYTL	Thymus	DN4	DN4-7	13.1	DSP2.03	J1-4	GCCAGCAGTGA				AGGGT		TGGTTACGAC	G		GG		10	AAGATTATTT	ASSEGLVTTGRLF
DbYTL	Thymus	DN4	DN4-8	13.1	DSP2.03	J1-4	GCCAGCAGT				CCT		TATGGTTACGAC	G		AGG		3	CCAACGAAAGATTATTT	ASSPYGYDEANERLF
DbYTL	Thymus	DN4	DN4-9	13.1	DSP2.03	J1-6	GCCAGCAGTGATG				G		GGTTACGAC	G		GGG		7	AATTCGCCCCTCTAC	ASSDGVTTGNSPLY
DbYTL	Thymus	DP	DP-1	13.1	DSP2.03	J1-2	GCCAGCAGTGAT				CGG		GGTTACG			GGGC		13	CACC	ASSDRGYGAT
DbYTL	Thymus	DP	DP-10	13.1	DSP2.03	J1-1	GCCAGCAGTG				CAG		CTATGG			AT		2	AACACAGAAGCCTTC	ASSAAMDNTEAF
DbYTL	Thymus	DP	DP-11	13.1	DSP2.03	J1-4	GCCAGCAGTGATG	CA			C		GGTTACGAC	G		G		5	AACGAAAGATTATTT	ASSDARLRRNERLF
DbYTL	Thymus	DP	DP-12	13.1	DSP2.03	J1-2	GCCAGCAGTGA				ATACG		ACTATGG					4	CTCCGACTACACC	ASSEYDYGSDYT
DbYTL	Thymus	DP	DP-13	13.1	DSP2.03	J1-3	GCCAGCAGTG				G		TATGGTTACG			GT		0	TTCTGGAAATACGCTCTAT	ASSGMVTVSGNTLY
DbYTL	Thymus	DP	DP-14	13.1	DSP2.03	J1-4	GCCAGCAGTGAT						CTACTATGGTTAC			A		4	CAACGAAAGATTATTT	ASSDLLWLHNERLF
DbYTL	Thymus	DP	DP-15	13.1	DSP2.03	J1-5	GCCAGCAGTG				CC		CTACTATGGTTACGAC	G		GAT		3	CAACCAGGCTCCGCTT	ASSALLWLRRINQAPL
DbYTL	Thymus	DP	DP-16	13.1	DSP2.03	J1-5	GCCAGCAGT				CTCG		CTATGG			CCCC		0	TAACAACCAGGCTCCGCTT	ASSLAMAPNNQAPL
DbYTL	Thymus	DP	DP-17	13.1	NoD	J1-4	GCCAGCAGTGATG	CA		CAATT								4	CAACGAAAGATTATTT	ASSDAQFNERLF
DbYTL	Thymus	DP	DP-18	13.1	DSP2.03	J1-4	GCCAGCA				C		CTATGGTTACGAC	GT		GGG		4	CAACGAAAGATTATTT	ASTYGYDVGNERLF
DbYTL	Thymus	DP	DP-19	13.1	DSP2.03	J1-4	GCCAGCAG				CG		TATGGTTACGAC			CCC		0	TTTCCAACGAAAGATTATTT	ASSVWLRPLSNERLF
DbYTL	Thymus	DP	DP-2	13.1	DSP2.03	J1-3	GCCAGCAGTGATG	C					TGGTTACG				A	0	TTCTGGAAATACGCTCTAT	ASSDAGYDSGNTLY
DbYTL	Thymus	DP	DP-20	13.1	DSP2.03	J1-3	GCCAGCAGTGATG	C					ACG					0	TTCTGGAAATACGCTCTAT	ASSDARSGNTLY
DbYTL	Thymus	DP	DP-21	13.1	DSP2.03	J1-4	GCCAGCAGTGATG				AAT		TATGGTTACG			GGGGGA		4	CAACGAAAGATTATTT	ASSDELWLRGDNERLF
DbYTL	Thymus	DP	DP-22	13.1	DSP2.03	J1-6	GCCAGCAGTGAT				AAGGA		CTACTATGGTTACGA			AAAAGGC		10	TCGCCCCTCTAC	ASSDKDYYGYEKGSPLY
DbYTL	Thymus	DP	DP-23	13.1	DSP2.03	J1-4	GCCAGCAGTGAT						CTACTATGGTTA			AGGGGGT		0	TTTCCAACGAAAGATTATTT	ASSDLLWLRGFSNERLF
DbYTL	Thymus	DP	DP-24	13.1	DSP2.03	J1-4	GCCAGCAGTGATG						CTATGGTTACGA			G		1	TTCCAACGAAAGATTATTT	ASSDAMVTSSNERLF
DbYTL	Thymus	DP	DP-25	13.1	DSP2.03	J1-4	GCCAGCAGTGAT				A		ATGG			GTA		4	CAACGAAAGATTATTT	ASSDNGYNERLF
DbYTL	Thymus	DP	DP-26	13.1	DSP2.03	J1-3	GCCAGCAGTGATG				A		GTTAC			AC		1	TCTGGAAATACGCTCTAT	ASSDELHSGNTLY
DbYTL	Thymus	DP	DP-27	13.1	DSP2.03	J1-2	GCCAGCAGTGATG	CAT					TGG			CTC		0	CAAACTCCGACTACACC	ASSDALAPNSDYT
DbYTL	Thymus	DP	DP-28	13.1	DSP2.03	J1-1	GCCAGCAGTG		A				CTATGGTT		AC			5	ACAGAAGTCTTC	ASSDYGYTEVF
DbYTL	Thymus	DP	DP-29	13.1	DSP2.03	J1-1	GCCAGCAG				G		TACTATGGTTACGAC	GT		AG		3	ACACAGAAGTCTTC	ASRYYGYDVDTEVF
DbYTL	Thymus	DP	DP-3	13.1	DSP2.03	J1-4	GCCAGCAGTGAT						ATGGTTAC			CCA		1	TTCCAACAAAAGATTATTT	ASSDMVTHSNKRLF
DbYTL	Thymus	DP	DP-30	13.1	DSP2.03	J1-4	GCCAGCAGTGA				AG		TGGTTACG			GG		1	TTCCAACGAAAGATTATTT	ASSEVVTGSNERLF
DbYTL	Thymus	DP	DP-31	13.1	DSP2.03	J1-1	GCCAGCAGTGATG	C			T		CTATGGTTACGAC	GT		GGGGA	TG	0	CAAACACAGAAGTCTTC	ASSDALWLRRGDANTEVF
DbYTL	Thymus	DP	DP-32	13.1	DSP2.03	J1-4	GCCAGCAGTGA						ACTATGGTTACG			GCATGGGTGGCCCC		6	ACGAAAGATTATTT	ASSELWLRHGWPHERLF
DbYTL	Thymus	DP	DP-33	13.1	DSP2.03	J1-4	GCCAGCAG				GCCT		TATGGTTACGAC	G		G		7	CGAAAGATTATTT	ASRPYGYDGERLF
DbYTL	Thymus	DP	DP-34	13.1	DSP2.03	J1-4	GCCAGCAG				CCT	A	TCTACTATGGTTACGA			GG		2	TCCAACGAAAGATTATTT	ASSLSTMVTRSNERLF
DbYTL	Thymus	DP	DP-35	13.1	DSP2.03	J1-4	GCCAGCAG				CGGA	A	TCTACT			CC	A	0	TTTCCAACGAAAGATTATTT	ASSGIYSISNERLF
DbYTL	Thymus	DP	DP-36	13.1	DSP2.03	J1-1	GCCAGCAGTGA				GG		ATGGTTACGAC			T		6	CAGAAGTCTTC	ASSEDGYDSEVF
DbYTL	Thymus	DP	DP-37	13.1	DSP2.03	J1-4	GCCAGCAGTG						GGT			CCGGGT		0	TTTCCAACGAAAGATTATTT	ASSGSGFSNERLF
DbYTL	Thymus	DP	DP-38	13.1	DSP2.03	J1-4	GCCAGCAGTGA				GTCCG		TATGGTTACGAC	G		G		5	AACGAAAGATTATTT	ASSESVWLRRNERLF
DbYTL	Thymus	DP	DP-39	13.1	NoD	J1-4	GCCAGCAGTGAT			AGGGG								4	CAACGAAAGATTATTT	ASSDRGNERLF
DbYTL	Thymus	DP	DP-4	13.1	DSP2.03	J1-4	GCCAGCAGTGATG	C					ATGGTTACGAC	GTC				6	ACGAAAGATTATTT	ASSDAWLRRHERLF
DbYTL	Thymus	DP	DP-40	13.1	DSP2.03	J1-4	GCCAGCAGTGAT						CTACTATGGTTACGAC			TGC		3	CCAACGAAAGATTATTT	ASSDLLWLRLPNERLF
DbYTL	Thymus	DP	DP-41	13.1	DSP2.03	J1-2	GCCAGCAGTGATG				GT		TCT		A			3	ACTCCGACTACACC	ASSDGSNSDYT
DbYTL	Thymus	DP	DP-42	13.1	DSP2.03	J1-4	GCCAGCAGTGAT						CTATGG			CAAATCC		3	CCAACGAAAGATTATTT	ASSDLWQIPNERLF
DbYTL	Thymus	DP	DP-43	13.1	DSP2.03	J1-1	GCCAGCAGTGA				GAT		CTACTATGG			AG		3	ACACAGAAGTCTTC	ASSEIYYGDTEVF
DbYTL	Thymus	DP	DP-44	13.1	DSP2.03	J1-4	GCCAGCAGTGATG				GG		GGTTA					1	TTCCAACGAAAGATTATTT	ASSDGGYSNERLF
DbYTL	Thymus	DP	DP-45	13.1	DSP2.03	J1-5	GCCAGCAGTGA				GAGG		ACTATGGTTACG			CCG		4	AACCAGGCTCCGCTT	ASSERTMVTPNQAPL
DbYTL	Thymus	DP	DP-46	13.1	DSP2.03	J1-1	GCCAGCAG				GG		ACTATGGTTACG			G		1	AAACACAGAAGTCTTC	ASRDYGYGNTEVF
DbYTL	Thymus	DP	DP-47	13.1	DSP2.03	J1-3	GCCAGCAGTGA				CGA		GGTTAC			CGC		0	TTCTGGAAATACGCTCTAT	ASSDEVTASGNTLY
DbYTL	Thymus	DP	DP-48	13.1	DSP2.03	J1-1	GCCAGCAGTGA						CTACTATGGTTACGAC			T		6	CAGAAGTCTTC	ASSDYYGYDSEVF
DbYTL	Thymus	DP	DP-49	13.1	DSP2.03	J1-4	GCCAGCAGTG				G		CTATGGTT			GG		2	TCCAACGAAAGATTATTT	ASSGYGWSNERLF
DbYTL	Thymus	DP	DP-5	13.1	DSP2.03	J1-1	GCCAGCAGTG				GCC	A	TCTACTATGGTTACGAC	GT				5	ACAGAAGTCTTC	ASSGHLLWLRRTEVF
DbYTL	Thymus	DP	DP-50	13.1	DSP2.03	J1-4	GCCAGCAGTGAT				T		TGG					0	TTTCCAGCGAAAGATTATTT	ASSDLVSSERLF
DbYTL	Thymus	DP	DP-51	13.1	DSP2.03	J1-4	GCCAGCAGTGAT				C		TCTACTATGGT			AACGAG		8	GACAGATTATTT	ASSDLYYGNEDRLF
DbYTL	Thymus	DP	DP-52	13.1	DSP2.03	J1-1	GCCAGCAGTGATG						ATGGTTACG			TCG		0	CAAACACAGAAGTCTTC	ASSDDGYVANTEVF
DbYTL	Thymus	DP	DP-53	13.1	DSP2.03	J1-1	GCCAGCAGTG				TCG		GGTTA			TGGATCT		3	ACACAGAAGTCTTC	ASSVGLWIYTEVF
DbYTL	Thymus	DP	DP-54	13.1	DSP2.03	J1-2	GCCAGCAGT				C		CTACTATGG				G	1	AAACTCCGACTACACC	ASSPTMGNSDYT
DbYTL	Thymus	DP	DP-55	13.1	DSP2.03	J1-1	GCCAGC				CAGC		ATGGTTACG			GGAGAAACC		6	CAGAAGTCTTC	ASAYGYGRNPEVF
DbYTL	Thymus	DP	DP-56	13.1	DSP2.03	J1-3	GCCAGCAGT				TC		GGTTACG			GG		0	TTCTGGAAATACGCTCTAT	ASSSVTGSGNTLY
DbYTL	Thymus	DP	DP-57	13.1	DSP2.03	J1-1	GCCAGCAGTGATG				CG		ACTATGGTTACG			GGGCCAGA		13	CTTC	ASSDATMVTGPDF
DbYTL	Thymus	DP	DP-58	13.1	DSP2.03	J1-4	GCCAGCAG				CC	GA	TCTACTATGG					3	CCAACGAAAGATTATTT	ASSRSTMANERLF
DbYTL	Thymus	DP	DP-59	13.1	DSP2.03	J1-4	GCCAGCA				A		CTACTATGG			CCCA		5	AACGAAAGATTATTT	ASNYYGPNERLF
DbYTL	Thymus	DP	DP-6	13.1	DSP2.03	J1-1	GCCAGCAGTGAT				TCGG		CTAT			AAA		7	AGAAGCCTTC	ASSDSAIKEAF
DbYTL	Thymus	DP	DP-7	13.1	DSP2.03	J1-6	GCCAGCAGTG				TAG		ACTATGGTT			CCG		5	ATAATTCGCCCCTCTAC	ASSVDYGSDNSPLY
DbYTL	Thymus	DP	DP-8	13.1	DSP2.03	J1-4	GCCAGCAGTG				TCCCGG		TGGTTACG			GA		1	TTCCAACGAAAGATTATTT	ASSVPVVTDSNERLF
DbYTL	Thymus	DP	DP-9	13.1	DSP2.03	J1-1	GCCAGCAGTGATG				A		CTACTATGGTTACG			T		1	AAACACAGAAGTCTTC	ASSDDYYGYVNTEVF
DbYTL	Thymus	SP-CD4	ThyCD4-1	13.1	DSP2.03	J1-4	GCCAGCAGTGA				ACG		TGGTTACGAC			T		6	ACGAAAGATTATTT	ASSERGYDYERLF
DbYTL	Thymus	SP-CD4	ThyCD4-10	13.1	DSP2.03	J1-1	GCCAGCAGTGA				AAG		GGTTACG				G	0	CAAACACAGAAGTCTTC	ASSERVTANTEVF
DbYTL	Thymus	SP-CD4	ThyCD4-11	13.1	DSP2.03	J1-5	GCCAGCAGTG				GGT		CTATGGTTACGAC	G		GG		6	CCAGGCTCCGCTT	ASSGSMVTTGQAPL
DbYTL	Thymus	SP-CD4	ThyCD4-12	13.1	DSP2.03	J1-4	GCCAGCAGTGATG				AGGG		CTACTATGGTT			CCTA		4	CAACGAAAGATTATTT	ASSDEGYYGSYNERLF
DbYTL	Thymus	SP-CD4	ThyCD4-13	13.1	DSP2.03	J1-3	GCCAGCAGTGATG				GTTT		GTTACG			GTT		0	TTCTGGAAATACGCTCTAT	ASSDGLLRFSGNTLY
DbYTL	Thymus	SP-CD4	ThyCD4-14	13.1	DSP2.03	J1-4	GCCAGCAGTG				TTGGGG		TCTA		C			5	AACGAAAGATTATTT	ASSVGVYNERLF
DbYTL	Thymus	SP-CD4	ThyCD4-15	13.1	DSP2.03	J1-4	GCCAGCAGTG				CCTT		CTATGGTTACGA			A		2	TCCAACGAAAGATTATTT	ASSAFYGYESNERLF
DbYTL	Thymus	SP-CD4	ThyCD4-16	13.1	DSP2.03	J1-1	GCCAGCAGTG				GG		ACTAT			CCCC		2	AACACAGAAGTCTTC	ASSGTIPNTEVF
DbYTL	Thymus	SP-CD4	ThyCD4-17	13.1	DSP2.03	J1-6	GCCAG				GCCAG		CTA			AC		7	AATTCGCCCCTCTAC	ASSTNNSPLY
DbYTL	Thymus	SP-CD4	ThyCD4-18	13.1	DSP2.03	J1-2	GCCAGCAGTGATG				GG		GGTTAC			C		3	ACTCCGACTACACC	ASSDGGYHSDYT
DbYTL	Thymus	SP-CD4	ThyCD4-19	13.1	DSP2.03	J1-4	GCCAGCAGTG						CTACT			CA		1	TTCCAACGAAAGATTATTT	ASSATHSNERLF
DbYTL	Thymus	SP-CD4	ThyCD4-2	13.1	DSP2.03	J1-1	GCCAGCAGTGAT						TCTACTATGGTT			GCT		5	ACAGAAGTCTTC	ASSDSTMVATEVF
DbYTL	Thymus	SP-CD4	ThyCD4-20	13.1	DSP2.03	J1-4	GCCAGCAGTGAT						CTATGGTTACGAC	G		CGAGAC		7	CGAAAGATTATTT	ASSDLWLRRETERLF
DbYTL	Thymus	SP-CD4	ThyCD4-21	13.1	NoD	J1-4	GCCAGCAGTGATG	C		GGGGGGCC								3	CCAACGAAAGATTATTT	ASSDAGGPNERLF
DbYTL	Thymus	SP-CD4	ThyCD4-22	13.1	DSP2.03	J1-4	GCCAGCAGTG				T		TGGTTACGAC	GT				4	CAACGAAAGATTATTT	ASSVGYDVNERLF
DbYTL	Thymus	SP-CD4	ThyCD4-23	13.1	DSP2.03	J1-1	GCCAGCAGTG				GG		TATGGTTACG		AC			5	ACAGAAGTCTTC	ASSGYGYDTEVF
DbYTL	Thymus	SP-CD4	ThyCD4-24	13.1	DSP2.03	J1-1	GCCAGCAGTGATG						GTTACG			G		1	AAACACAGAAGTCTTC	ASSDGYGNTEVF
DbYTL	Thymus	SP-CD4	ThyCD4-25	13.1	DSP2.03	J1-4	GCCAGCAGTGATG						TGGTT			GCG		5	AACGAAAGATTATTT	ASSDVVANERLF
DbYTL	Thymus	SP-CD4	ThyCD4-26	13.1	DSP2.03	J1-1	GCCAGCAGT				T		TGGTTACGA			TAC		6	CAGAAGTCTTC	ASSLVTIPEVF
DbYTL	Thymus	SP-CD4	ThyCD4-27	13.1	DSP2.03	J1-1	GCCAGCAGTGATG				GG		GGTTACGAC	G		GA		5	ACAGAAGTCTTC	ASSDGGYDGTEVF
DbYTL	Thymus	SP-CD4	ThyCD4-28	13.1	DSP2.03	J1-1	GCCAGCAGTGATG				G		ATGGTTACGAC	G		AC		6	CAGAAGTCTTC	ASSDGWLRRPEVF
DbYTL	Thymus	SP-CD4	ThyCD4-29	13.1	DSP2.03	J1-1	GCCAGCAGTGATG	C			GAT		TATGGTTACG					8	GAAGTCTTC	ASSDAIMVTEVF
DbYTL	Thymus	SP-CD4	ThyCD4-3	13.1	NoD	J1-4	GCCAGCAGT			C								0	TTTCCAACGAAAGATTATTT	ASSLSNERLF
DbYTL	Thymus	SP-CD4	ThyCD4-30	13.1	DSP2.03	J1-3	GCCAGCAG				GA		ACTA			CCGGGG		3	TGGAAATACGCTCTAT	ASRNYRGGNTLY
DbYTL	Thymus	SP-CD4	ThyCD4-31	13.1	NoD	J1-1	GCCAGCAG			CCCCGC								4	CACAGAAGTCTTC	ASSPATEVF
DbYTL	Thymus	SP-CD4	ThyCD4-32	13.1	DSP2.03	J1-4	GCCAGCAGTGATG				GA		GGTTACGAC					2	TTTCCCGAAAGATTATTT	ASSDGGYDFPERLF
DbYTL	Thymus	SP-CD4	ThyCD4-33	13.1	DSP2.03	J1-1	GCCAGCAGTG				G		GGTT			CCG	G	0	CAAACACAGAAGTCTTC	ASSGVPANTEVF
DbYTL	Thymus	SP-CD4	ThyCD4-34	13.1	DSP2.03	J1-4	GCCAGCAGTGATG	CA			GG		CTACTATGG			CAT		4	CAACGAAAGATTATTT	ASSDAGYYGINERLF
DbYTL	Thymus	SP-CD4	ThyCD4-35	13.1	DSP2.03	J1-4	GCCAGCAGTGATG						GGTTACG			CG		6	ACGAAAGATTATTT	ASSDGLRDERLF
DbYTL	Thymus	SP-CD4	ThyCD4-36	13.1	DSP2.03	J1-2	GCCAGCAGTGA				GGGGGG		GAC			C	G	0	CAAACTCCGACTACACC	ASSEGGTANSDYT
DbYTL	Thymus	SP-CD4	ThyCD4-37	13.1	DSP2.03	J1-1	GCCAGCAG				CCCCC		CTATGG			CCGT		1	AAACACAGAAGTCTTC	ASSPPMAVNTEVF
DbYTL	Thymus	SP-CD4	ThyCD4-38	13.1	DSP2.03	J1-4	GCCAGCAGT				CT		TATGG			GGGGG	A	0	TTTCCAACGAAAGATTATTT	ASSLMGGISNERLF
DbYTL	Thymus	SP-CD4	ThyCD4-39	13.1	DSP2.03	J1-2	GCCAGCAGTG				CCGT		CTATGGTTACG		AC			5	TCCGACTACACC	ASSAVYGYDSDYT
DbYTL	Thymus	SP-CD4	ThyCD4-4	13.1	DSP2.03	J1-1	GCCAGCAGTG				GAT		TTACGA					0	CAAACACAGAAGTCTTC	ASSGFTTNTEVF
DbYTL	Thymus	SP-CD4	ThyCD4-40	13.1	DSP2.03	J1-1	GCCAGCAGTGAT						TGG			CG	GTTTG	0	CAAACACAGAGGTCTTC	ASSDWRFANTEVF
DbYTL	Thymus	SP-CD4	ThyCD4-41	13.1	DSP2.03	J1-5	GCCAGCAGTG				CAGGTCCC		TCTACTAT			TGG		3	CAACCAGGCTCCGCTT	ASSAGPSTIGNQAPL
DbYTL	Thymus	SP-CD4	ThyCD4-42	13.1	DSP2.03	J1-4	GCCAGCAG				CCCT		TATGGTTACGAC	GT		GGG		7	CGAAAGATTATTT	ASSPYGYDVGERLF
DbYTL	Thymus	SP-CD4	ThyCD4-43	13.1	DSP2.03	J1-2	GCCAGCAGT						ACTATGG			CC	G	0	CAAACTCCGACTACACC	ASSTMAANSDYT
DbYTL	Thymus	SP-CD4	ThyCD4-44	13.1	DSP2.03	J1-4	GCCAGCAG						CTATGGTTACG			G		4	CAACGAAAGATTATTT	ASSYGYGNERLF
DbYTL	Thymus	SP-CD4	ThyCD4-45	13.1	DSP2.03	J1-1	GCCAGCAG				GGGAAT		CTACTATGGTTACG			T		4	CACAGAAGTCTTC	ASRGIYYGYVTEVF
DbYTL	Thymus	SP-CD4	ThyCD4-46	13.1	DSP2.03	J1-1	GCCAGCAGTGAT				ACG		CGA			GG		1	AAACACAGAAGTCTTC	ASSDTRGNTEVF
DbYTL	Thymus	SP-CD4	ThyCD4-47	13.1	DSP2.03	J1-2	GCCAGCAGTGATG	CA			GGGG		GGTTACGA				G	0	CAAACTCCGACTACACC	ASSDAGGLRANSDYT
DbYTL	Thymus	SP-CD4	ThyCD4-48	13.1	DSP2.03	J1-1	GCCAGC				CAGCC		GGTTACG			GGG		5	ACAGAAGTCTTC	ASETVTGTEVF
DbYTL	Thymus	SP-CD4	ThyCD4-49	13.1	DSP2.03	J1-4	GCCAGCAG				CCA		TACTATGGT			CCAA		5	AACGAAAGATTATTT	ASSHTMVQNERLF
DbYTL	Thymus	SP-CD4	ThyCD4-5	13.1	DSP2.03	J1-5	GCCAGCAGTG				CT		CTACTATGGTTACG			GGCG		13	CCGCTT	ASSALLWLRAPL
DbYTL	Thymus	SP-CD4	ThyCD4-50	13.1	DSP2.03	J1-1	GCCAGCAGTGATG				T		CTATGG			AG		0	CAAACACAGAAGTCTTC	ASSDVYGANTEVF
DbYTL	Thymus	SP-CD4	ThyCD4-51	13.1	DSP2.03	J1-3	GCCAGCAGTGATG	CA			G		ACTATG			AC		10	ACGCTCTAT	ASSDADYDTLY
DbYTL	Thymus	SP-CD4	ThyCD4-52	13.1	DSP2.03	J1-3	GCCAGCAGTGAT				AC		CTATGG			CC	A	0	TTCTGGAAATACGCTCTAT	ASSDTYGHSGNTLY
DbYTL	Thymus	SP-CD4	ThyCD4-6	13.1	DSP2.03	J1-4	GCCAGCAGTG						GTTACGAC	G		ACAA		10	AAGATTATTT	ASSGYDDKRLF
DbYTL	Thymus	SP-CD4	ThyCD4-7	13.1	DSP2.03	J1-2	GCCAGCAGTGATG				TG		TATG			CCTCG	G	0	CAAACTCCGACTACACC	ASSDVYASANSDYT
DbYTL	Thymus	SP-CD4	ThyCD4-8	13.1	DSP2.03	J1-3	GCCAGCAGTG				GG		TCTACTATGGTTACGA					2	CTGGAAATACGCTCTAT	ASSGSTMVTTGNTLY
DbYTL	Thymus	SP-CD4	ThyCD4-9	13.1	DSP2.03	J1-1	GCCAGCAGTG				GAT		CTACTATGGTTACGA			ATG		6	CAGAAGTCTTC	ASSGSTMVTNAEVF
DbYTL	Thymus	SP-CD8	ThyCD8-1	13.1	DSP2.03	J1-2	GCCAGC				CAGC		ACT			CCC		0	CAAACTCCGACTACACC	ASGYSPNSDYT
DbYTL	Thymus	SP-CD8	ThyCD8-10	13.1	DSP2.03	J1-1	GCCAG				GCCA		GGTTACGAC	G				6	CAGAAGTCTTC	ASIGYDAEVF
DbYTL	Thymus	SP-CD8	ThyCD8-11	13.1	DSP2.03	J1-4	GCCAGCAGTGAT						CTAC			CATTA		5	AACGAAAGATTATTT	ASSDLPLNERLF
DbYTL	Thymus	SP-CD8	ThyCD8-12	13.1	DSP2.03	J1-6	GCCAGCAGT				CCCG		CTATGGTTACG			G	GGAA	0	TTCCTATAATTCGCCCCTCTAC	ASSPAMVTGNSYNSPLY
DbYTL	Thymus	SP-CD8	ThyCD8-13	13.1	DSP2.03	J1-1	GCCAGCAGTGATG				AGC		GGTTACG			G		2	AACACAGAAGTCTTC	ASSDERLRNTEVF
DbYTL	Thymus	SP-CD8	ThyCD8-14	13.1	DSP2.03	J1-1	GCCAGCAGTGATG						GTTACG			GCA		0	CAAACACAGAAGTCTTC	ASSDGYGTNTEVF
DbYTL	Thymus	SP-CD8	ThyCD8-15	13.1	DSP2.03	J1-1	GCCAGCAGTGATG	C					ATGGT			CTA		3	ACACAGAAGTCTTC	ASSDAWSNTEVF
DbYTL	Thymus	SP-CD8	ThyCD8-16	13.1	NoD	J1-1	GCCAGCAGTG			AAGATCGCC								6	CAGAAGTCTTC	ASSEDRPEVF
DbYTL	Thymus	SP-CD8	ThyCD8-17	13.1	DSP2.03	J1-1	GCCAGCAGTGA				CC		CTATGGTTGCG			GG		1	AAACACAGAAGTCTTC	ASSDPMVAGNTEVF
DbYTL	Thymus	SP-CD8	ThyCD8-18	13.1	DSP2.03	J1-1	GCCAGCAGTGA				ATCTT		TGGTTACGA			G		1	AAACACAGAAGTCTTC	ASSESLVTRNTEVF
DbYTL	Thymus	SP-CD8	ThyCD8-19	13.1	DSP2.03	J1-1	GCCAGCA						ACTATGGTTA			TTTTGC		4	CACAGAAGTCTTC	ASNYGYFATEVF
DbYTL	Thymus	SP-CD8	ThyCD8-2	13.1	DSP2.03	J1-1	GCCAGCAGTG				GG		GGTTACGA				TG	0	CAAACACAGAAGTCTTC	ASSGGYDANTEVF
DbYTL	Thymus	SP-CD8	ThyCD8-20	13.1	DSP2.03	J1-4	GCCAGCAGT				A	A	TCTACTATGG			AAGG		6	ACGAAAGATTATTT	ASSNLLWKDERLF
DbYTL	Thymus	SP-CD8	ThyCD8-21	13.1	DSP2.03	J1-3	GCCAGCAGTGATG	CA			G		TGGTT				AA	0	TTCTGGAAATACGCTCTAT	ASSDAVVNSGNTLY
DbYTL	Thymus	SP-CD8	ThyCD8-22	13.1	NoD	J1-6	GCCAGCAGTGAT			AGGG								8	ATTCGCCCCTCTAC	ASSDRDSPLY
DbYTL	Thymus	SP-CD8	ThyCD8-23	13.1	DSP2.03	J1-1	GCCAGCAGTG				CGGGC		TGGT					0	CAAACACAGAAGTCTTC	ASSAGWSNTEVF
DbYTL	Thymus	SP-CD8	ThyCD8-24	13.1	DSP2.03	J1-1	GCCAGCAGTGA				CC		ATGGTT		AC			5	ACAGAAGTCTTC	ASSDHGYTEVF
DbYTL	Thymus	SP-CD8	ThyCD8-25	13.1	DSP2.03	J1-6	GCCAGCAGTG				G		CTATGGTT				A	0	TTCCTATAATTCGCCCCTCTAC	ASSGYGYSYNSPLY
DbYTL	Thymus	SP-CD8	ThyCD8-26	13.1	DSP2.03	J1-5	GCCAGCAGTG				G	GA	TCTACTATGG			A		1	AACAACCAGGCTCCGCTT	ASSGIYYGNNQAPL
DbYTL	Thymus	SP-CD8	ThyCD8-27	13.1	DSP2.03	J1-3	GCCAGCAGTGATG						GTTACG			GG	AA	0	TTCTGGAAATACGCTCTAT	ASSDGYGNSGNTLY
DbYTL	Thymus	SP-CD8	ThyCD8-28	13.1	DSP2.03	J1-3	GCCAGC				CAGCGCT		TCTACTATGGTT			CCG	A	0	TTCTGGAAATACGCTCTAT	ASGGFYYGSDSGNTLY
DbYTL	Thymus	SP-CD8	ThyCD8-29	13.1	DSP2.03	J1-4	GCCA				CCCCA		TATGGTTACGAC	GTC		GG		7	CGAAAGATTATTT	ATPYGYDVGERLF
DbYTL	Thymus	SP-CD8	ThyCD8-3	13.1	DSP2.03	J1-3	GCCAGCAGTG				G		CTATGGTTACG			CCG	A	0	TTCTGGAAATACGCTCTAT	ASSGYGYADSGNTLY
DbYTL	Thymus	SP-CD8	ThyCD8-30	13.1	DSP2.03	J1-4	GCCAGCAG				CG		TCTACTATGGTTACGAC	G		A		1	TTCCAACGAAAGATTATTT	ASSVYYGYDDSNERLF
DbYTL	Thymus	SP-CD8	ThyCD8-31	13.1	DSP2.03	J1-1	GCCAGCAGTGA				C		CTATGGTTACGAC	G				4	CACAGAAGTCTTC	ASSDLWLRRTEVF
DbYTL	Thymus	SP-CD8	ThyCD8-32	13.1	DSP2.03	J1-4	GCCAGCAGTGATG				AAGA		GGTTACGAC	GTC				7	CGAAAGATTATTT	ASSDEEVTTSERLF
DbYTL	Thymus	SP-CD8	ThyCD8-33	13.1	DSP2.03	J1-6	GCCAGCAGT				CCCGCTT		TGGTTACG			G	GGAA	0	TTCCTATAATTCGCCCCTCTAC	ASSPALVTGNSYNSPLY
DbYTL	Thymus	SP-CD8	ThyCD8-34	13.1	DSP2.03	J1-4	GCCAGCAGTG				GA		TCTACTATG			CC		7	CGAAAGATTATTT	ASSGSTMPERLF
DbYTL	Thymus	SP-CD8	ThyCD8-35	13.1	DSP2.03	J1-4	GCCAGCAG				GG		CTATGGTT			CCT	A	0	TTTCCAACGAAAGATTATTT	ASRAMVPISNERLF
DbYTL	Thymus	SP-CD8	ThyCD8-36	13.1	DSP2.03	J1-4	GCCAGCAGT						ACTATGGTTACGAC			CC		3	CCAACGAAAGATTATTT	ASSTMVTTPNERLF
DbYTL	Thymus	SP-CD8	ThyCD8-37	13.1	DSP2.03	J1-4	GCCAGCAGTGA				G		GGTT			TC		2	TCCAACGAAAGATTATTT	ASSEGFSNERLF
DbYTL	Thymus	SP-CD8	ThyCD8-38	13.1	DSP2.03	J1-4	GCCAGCAGTG				CCT		TCTACTATGGTTACGAC	G		G		1	TTCCAACGAAAGATTATTT	ASSAFYYGYDGSNERLF
DbYTL	Thymus	SP-CD8	ThyCD8-39	13.1	DSP2.03	J1-4	GCCAGCAGTGATG	C					CTATGGTTACG			GCGAAG		6	ACGAAAGATTATTT	ASSDAYGYGEDERLF
DbYTL	Thymus	SP-CD8	ThyCD8-4	13.1	DSP2.03	J1-4	GCCAGCAGTGATG	C					TGGTTACG			GG		2	TCCAACGAAAGATTATTT	ASSDAGYGSNERLF
DbYTL	Thymus	SP-CD8	ThyCD8-40	13.1	DSP2.03	J1-1	GCCAGCAGTG				T		CTATGGTTA			CC		6	CAGAAGTCTTC	ASSVYGYPEVF
DbYTL	Thymus	SP-CD8	ThyCD8-41	13.1	DSP2.03	J1-2	GCCAGCAGTGA				C		TCTACTATGGTTACG			GG		1	AAACTCCGACTACACC	ASSDSTMVTGNSDYT
DbYTL	Thymus	SP-CD8	ThyCD8-42	13.1	DSP2.03	J1-3	GCCAGCAGTGATG				T		TGGTTAC				AA	0	TTCTGGAAATACGCTCTAT	ASSDVGYNSGNTLY
DbYTL	Thymus	SP-CD8	ThyCD8-43	13.1	DSP2.03	J1-2	GCCAGCAGT						CTATGGTTACGAC	G		GGG	TG	0	CAAACTCCGACTACACC	ASSLWLRRGANSDYT
DbYTL	Thymus	SP-CD8	ThyCD8-44	13.1	DSP2.03	J1-6	GCCAGCAGTGA				AG		CTACTATGGT			CA		5	ATAATTCGCCCCTCTAC	ASSEATMVNNSPLY
DbYTL	Thymus	SP-CD8	ThyCD8-45	13.1	DSP2.03	J1-4	GCCAGCAG				CGCT		TATGGTTACGA		C			5	AACGAAAGATTATTT	ASSAYGYDNERLF
DbYTL	Thymus	SP-CD8	ThyCD8-46	13.1	DSP2.03	J1-3	GCCAGCAGTGATG	CAT			T		TGGTTACGAC			A		2	CTGGAAATACGCTCTAT	ASSDAFGYDTGNTLY
DbYTL	Thymus	SP-CD8	ThyCD8-47	13.1	DSP2.03	J1-4	GCCAGCAGTGAT						TGG				A	0	TTTCCAACGAAAGATTATTT	ASSDWISNERLF
DbYTL	Thymus	SP-CD8	ThyCD8-48	13.1	DSP2.03	J1-3	GCCAGCAGTG				GCCCC		CTATGG			AG		0	TTCTGGAAATACGCTCTAT	ASSGPLWSSGNTLY
DbYTL	Thymus	SP-CD8	ThyCD8-49	13.1	DSP2.03	J1-1	GCCAGCAGTGAT				CCCT		CTATGGTTACGAC	G		C		6	CAGAAGTCTTC	ASSDPSMVTTPEVF
DbYTL	Thymus	SP-CD8	ThyCD8-5	13.1	DSP2.03	J1-5	GCCAGCAGTG				GGT	A	TCTACT			TGGGGG		3	CAACCAGGCTCCGCTT	ASSGYLLGGNQAPL
DbYTL	Thymus	SP-CD8	ThyCD8-50	13.1	DSP2.03	J1-2	GCCAGCAGTGA				CTGGC		TACGAC	G		G		5	TCCGACTACACC	ASSDWLRRSDYT
DbYTL	Thymus	SP-CD8	ThyCD8-51	13.1	DSP2.03	J1-1	GCCAGCAGT				C		CTACTATGGTTACG		A			3	ACACAGAAGTCTTC	ASSPTMVTNTEVF
DbYTL	Thymus	SP-CD8	ThyCD8-6	13.1	DSP2.03	J1-4	GCCAGCAGTGATG				AG		GGTTACG			TCG		0	TTTCCAACGAAAGATTATTT	ASSDEGYVVSNERLF
DbYTL	Thymus	SP-CD8	ThyCD8-7	13.1	DSP2.03	J1-4	GCCAGCAGTGATG						ATGGTTACGAC			CC		7	CGAAAGATTATTT	ASSDDGYDPERLF
DbYTL	Thymus	SP-CD8	ThyCD8-8	13.1	DSP2.03	J1-4	GCCAGCAGTG				C	GA	TCTACTATGGTTACGAC					2	TCCAACGAAAGATTATTT	ASSAIYYGYDSNERLF
DbYTL	Thymus	SP-CD8	ThyCD8-9	13.1	DSP2.03	J1-1	GCCAGCA				GCAT		TGGTTACGAC	G				6	CAGAAGTCTTC	ASIGYDAEVF
DbYTL	Spleen	Spl-CD4	SpCD4-1	13.1	DSP2.03	J1-2	GCCAGCAGTG					GA	TCTACTATGGTTACG				G	0	CAAACTCCGACTACACC	ASSGSTMVTANSDYT
DbYTL	Spleen	Spl-CD4	SpCD4-10	13.1	DSP2.03	J1-4	GCCAGC				CAGC		GTTACG			GG		2	TCCAACGAAAGATTATTT	ASYGYGSNERLF
DbYTL	Spleen	Spl-CD4	SpCD4-11	13.1	DSP2.03	J1-4	GCCAGCAGTG				G		CTACTATGGTTACGAC	G		CACG		7	CGAAAGATTATTT	ASSGYYGYDARERLF
DbYTL	Spleen	Spl-CD4	SpCD4-12	13.1	DSP2.03	J1-4	GCCAGCAGTG				GG		CGA			GGAG		0	TTTCCAACGAAAGATTATTT	ASSGRGVSNERLF
DbYTL	Spleen	Spl-CD4	SpCD4-13	13.1	DSP2.03	J1-4	GCCAGCAGTG				GGTT		CTATGGTTAC			AG		4	CAACGAAAGATTATTT	ASSGFYGYSNERLF
DbYTL	Spleen	Spl-CD4	SpCD4-14	13.1	DSP2.03	J1-4	GCCAGCAGTGATG						TGG					6	ACGAAAGATTATTT	ASSDVDERLF
DbYTL	Spleen	Spl-CD4	SpCD4-15	13.1	DSP2.03	J1-2	GCCAGCAGTGATG						GTTACGAC					2	AACTCCGACTACACC	ASSDGYDNSDYT
DbYTL	Spleen	Spl-CD4	SpCD4-16	13.1	DSP2.03	J1-1	GCCAGCA				AACT		CTATG			A		1	AAACACAGAAGTCTTC	ASKLYENTEVF
DbYTL	Spleen	Spl-CD4	SpCD4-17	13.1	DSP2.03	J1-4	GCCAGCAGT				CCC		TTAC			TGA		3	CCAACGAAAGATTATTT	ASSPLLTNERLF
DbYTL	Spleen	Spl-CD4	SpCD4-18	13.1	DSP2.03	J1-1	GCCAGCAGTG				C		CTATGGTTACG			GTCGGGT		4	CACAGAAGTCTTC	ASSAYGYGRVTEVF
DbYTL	Spleen	Spl-CD4	SpCD4-19	13.1	DSP2.03	J1-2	GCCAGCAG						CTACTATGGTTACG			GGAGG	G	0	CAAACTCCGACTACACC	ASSYYGYGRANSDYT
DbYTL	Spleen	Spl-CD4	SpCD4-2	13.1	DSP2.03	J1-4	GCCAGCAGTGATG				G		CTACTATGGTTACGAC					2	TTCAACGAAAGATTATTT	ASSDGYYGYDFNERLF
DbYTL	Spleen	Spl-CD4	SpCD4-20	13.1	DSP2.03	J1-4	GCCAGCAGTG				CC	GA	TCTAC			G		4	CAACGAAAGATTATTT	ASSADLRNERLF
DbYTL	Spleen	Spl-CD4	SpCD4-21	13.1	NoD	J1-6	GCCAGCAGTG			AAGT								0	TTCCTATAATTCGCCCCTCTAC	ASSEVSYNSPLY
DbYTL	Spleen	Spl-CD4	SpCD4-22	13.1	DSP2.03	J1-2	GCCAGCAG				GTT		ATGGTTA			GAT		2	AACTCCGACTACACC	ASRLWLDNSDYT
DbYTL	Spleen	Spl-CD4	SpCD4-23	13.1	DSP2.03	J1-5	GCCAGCAGTG		A				CTAT			CT		6	CCAGGCTCCGCTT	ASSDYLQAPL
DbYTL	Spleen	Spl-CD4	SpCD4-24	13.1	DSP2.03	J1-1	GCCAG				GCCA		GGTT			CCCCGGGG		8	GAAGTCTTC	ARGGSPGEVF
DbYTL	Spleen	Spl-CD4	SpCD4-25	13.1	NoD	J1-3	GCCAGCAGTG			CCGGCCT								0	TTCTGGAAATACGCTCTAT	ASSAGLSGNTLY
DbYTL	Spleen	Spl-CD4	SpCD4-26	13.1	DSP2.03	J1-4	GCCAGCAGTGAT				C		TGGTTACGAC	G				5	AACGAAAGATTATTT	ASSDLVTTNERLF
DbYTL	Spleen	Spl-CD4	SpCD4-27	13.1	DSP2.03	J1-5	GCCAGCAGTG				T		TGGTTACGAC			T		2	ACAACCAGGCTCCGCTT	ASSVGYDYNQAPL
DbYTL	Spleen	Spl-CD4	SpCD4-28	13.1	DSP2.03	J1-3	GCCAGCAGTGATG				G		GGTTACGAC	G		CCCTT		0	TTCTGGAAATACGCTCTAT	ASSDGVTTPFSGNTLY
DbYTL	Spleen	Spl-CD4	SpCD4-29	13.1	DSP2.03	J1-2	GCCAGCAGT						TATGGTTACGAC	G				3	ACTCCGACTACACC	ASSYGYDDSDYT
DbYTL	Spleen	Spl-CD4	SpCD4-3	13.1	DSP2.03	J1-4	GCCAGCAGTG				GGGGG		CTA			GGGTCCG		6	ACGAAAGATTATTT	ASSGGLGSDERLF
DbYTL	Spleen	Spl-CD4	SpCD4-30	13.1	DSP2.03	J1-4	GCCAGCAGTGA				GGCCA		TATGGTTACG			GC		3	CCAACGAAAGATTATTT	ASSEAIWLRPNERLF
DbYTL	Spleen	Spl-CD4	SpCD4-31	13.1	DSP2.03	J1-5	GCCAGCAGTGATG				GG		GGTTACG			T		6	CCAGGCTCCGCTT	ASSDGGYVQAPL
DbYTL	Spleen	Spl-CD4	SpCD4-32	13.1	DSP2.03	J1-3	GCCAGCAGTG				GC		GGTTAC			CT		0	TTCTGGAAATACGCTCTAT	ASSGGYLSGNTLY
DbYTL	Spleen	Spl-CD4	SpCD4-33	13.1	DSP2.03	J1-4	GCCAGCAGTG				CC		TCTAC			CTT		4	CAACGAAAGATTATTT	ASSASTMVTFNERLF
DbYTL	Spleen	Spl-CD4	SpCD4-34	13.1	DSP2.03	J1-1	GCCAGCAG				CCCCA		TTAC			CA		0	CAAACACAGAAGTCTTC	ASSPITTNTEVF
DbYTL	Spleen	Spl-CD4	SpCD4-35	13.1	DSP2.03	J1-4	GCCAGCAGT						ATGGTTACGA		C			4	CAACGAAAGATTATTT	ASSMVTTNERLF
DbYTL	Spleen	Spl-CD4	SpCD4-36	13.1	DSP2.03	J1-6	GCCAGCAGTGA						GGTTACG			TCCCGG		10	TCGCCCCTCTAC	ASSEVTSRSPLY
DbYTL	Spleen	Spl-CD4	SpCD4-37	13.1	DSP2.03	J1-3	GCCAGCAGTG				GG		ACTAT					0	TTCTGGAAATACGCTCTAT	ASSGTISGNTLY
DbYTL	Spleen	Spl-CD4	SpCD4-38	13.1	DSP2.03	J1-4	GCCAGCAGTGA				GG		GGTTA					2	TCCAACGAAAGATTATTT	ASSEGLSNERLF
DbYTL	Spleen	Spl-CD4	SpCD4-39	13.1	DSP2.03	J1-4	GCCAGCAG				A		TATGGTTACGAC	GTC		C		3	CCAACGAAAGATTATTT	ASRYGYDVPNERLF
DbYTL	Spleen	Spl-CD4	SpCD4-4	13.1	DSP2.03	J1-4	GCCAGCAGTGAT				T		TGGTTACGAC			A		5	AACGAAAGATTATTT	ASSDLVTTNERLF
DbYTL	Spleen	Spl-CD4	SpCD4-40	13.1	DSP2.03	J1-2	GCCAGCAGTGATG						TTA			A	TG	0	CAAACTCCGACTACACC	ASSDVNANSDYT
DbYTL	Spleen	Spl-CD4	SpCD4-41	13.1	DSP2.03	J1-4	GCCAGCAGT				CCT		TACTATGGTTACGAC	G				3	CAATCGAAAGATTATTT	ASSPYYGYDAIERLF
DbYTL	Spleen	Spl-CD4	SpCD4-42	13.1	DSP2.03	J1-4	GCCAGCAGTGA				A		TATGGTTACG		AC			8	GAAAGATTATTT	ASSEYGYDERLF
DbYTL	Spleen	Spl-CD4	SpCD4-43	13.1	DSP2.03	J1-4	GCCAGCAGTGATG				A		ACTATGG			GG		4	CAACGAAAGATTATTT	ASSDELWGNERLF
DbYTL	Spleen	Spl-CD4	SpCD4-44	13.1	DSP2.03	J1-1	GCCAGCAG				CCCC		TGG			GCCC		0	CAAACACAGAAGTCTTC	ASSPWAPNTEVF
DbYTL	Spleen	Spl-CD4	SpCD4-45	13.1	DSP2.03	J1-4	GCCAGCAGTGATG				AAAA		GGT			TG		3	CCAACGAAAGATTATTT	ASSDEKVANERLF
DbYTL	Spleen	Spl-CD4	SpCD4-46	13.1	DSP2.03	J1-4	GCCAGCAGTGAT						ATGGTTA		C			4	CAACGAAAGATTATTT	ASSDMVTNERLF
DbYTL	Spleen	Spl-CD4	SpCD4-47	13.1	DSP2.03	J1-5	GCCAGCAGTG				GT		TATGGTTACG					5	ACCAGGCTCCGCTT	ASSGYGYDQAPL
DbYTL	Spleen	Spl-CD4	SpCD4-48	13.1	DSP2.03	J1-1	GCCAGCAGTGAT						TATGGTTACGAC	G		AGG		6	CAGAAGTCTTC	ASSDYGYDEAEVF
DbYTL	Spleen	Spl-CD4	SpCD4-49	13.1	DSP2.03	J1-4	GCCAGCAGTGATG	C			CG		GGTTACG			GG		0	TTTCCAACGAAAGATTATTT	ASSDAGLRVSNERLF
DbYTL	Spleen	Spl-CD4	SpCD4-5	13.1	DSP2.03	J1-2	GCCAGCAGT				A		CTACTATGGTTACG			GGAGG		4	CTCCGACTACACC	ASSTTMVTGGSDYT
DbYTL	Spleen	Spl-CD4	SpCD4-50	13.1	DSP2.03	J1-5	GCCAGCAGTG				GGGGTC		GTT			C		0	TAACAACCAGGCTCCGCTT	ASSGGRSNNQAPL
DbYTL	Spleen	Spl-CD4	SpCD4-51	13.1	DSP2.03	J1-1	GCCAGCAGTG				G		TATGGTTACGAC	G		AGGGGG		2	AACACAGAAGTCTTC	ASSGMVTTRGNTEVF
DbYTL	Spleen	Spl-CD4	SpCD4-52	13.1	DSP2.03	J1-1	GCCAGCAGTGAT						ATGGTTAC			AAT		7	AGAAGTCTTC	ASSDMVTIEVF
DbYTL	Spleen	Spl-CD4	SpCD4-53	13.1	DSP2.03	J1-5	GCCAGCAGTGATG						GTT			CC		1	AACAACCAGGCTCCGCTT	ASSDGSNNQAPL
DbYTL	Spleen	Spl-CD4	SpCD4-54	13.1	DSP2.03	J1-5	GCCAG				GCCAG		CTACTATGGTTACGAC	G		AAGGGGA		8	AGGCTCCGCTT	ARGSTMVTTKGKAPL
DbYTL	Spleen	Spl-CD4	SpCD4-55	13.1	DSP2.03	J1-3	GCC				TGCAGTGG		ACTA			AG		3	TGGAAATACGCTCTAT	ACSGLSGNTLY
DbYTL	Spleen	Spl-CD4	SpCD4-56	13.1	DSP2.03	J1-3	GCCAGCAGTGATG						GTTAC			CCG		1	TCTGGAAATACGCTCTAT	ASSDGYPSGNTLY
DbYTL	Spleen	Spl-CD4	SpCD4-57	13.1	NoD	J1-6	GCCAGCAGTGATG	C		GCCG								7	AATTCGCCCCTCTAC	ASSDAPNSPLY
DbYTL	Spleen	Spl-CD4	SpCD4-58	13.1	DSP2.03	J1-3	GCCAGCA				CA		TATGGTTACGAC					1	TCTGGAAATACGCTCTAT	ASTYGYDSGNTLY
DbYTL	Spleen	Spl-CD4	SpCD4-59	13.1	DSP2.03	J1-2	GCCAGCAGTGA				GCG		TATGGTT			GCCT		0	CAAACTCCGACTACACC	ASSERMVASNSDYT
DbYTL	Spleen	Spl-CD4	SpCD4-6	13.1	DSP2.03	J1-1	GCCAGCAG						ATGGTTAC					0	CAAACACAGAAGTCTTC	ASRWLPNTEVF
DbYTL	Spleen	Spl-CD4	SpCD4-60	13.1	DSP2.03	J1-6	GCCAGCAGT						ATGGTT			ACG		4	TATAATTCGCCCCTCTAC	ASSMVTYNSPLY
DbYTL	Spleen	Spl-CD4	SpCD4-61	13.1	DSP2.03	J1-4	GCCAGCAGTGA				A		TATGGTTAC			C		3	CCAACGAAAGATTATTT	ASSEYGYPNERLF
DbYTL	Spleen	Spl-CD4	SpCD4-62	13.1	DSP2.03	J1-2	GCCAGCAGTG				CGGGG		TATGGTTACGAC	G				3	ACTCCGACTACACC	ASSAGYGYDDSDYT
DbYTL	Spleen	Spl-CD4	SpCD4-63	13.1	DSP2.03	J1-1	GCCAGCAGTGATG	C			GG		GGTTA					5	ACAGAAGTCTTC	ASSDAGLTEVF
DbYTL	Spleen	Spl-CD4	SpCD4-7	13.1	DSP2.03	J1-4	GCCAGCAGTGATG						GGTTACGA					2	TCCAACGAAAGATTATTT	ASSDGLRSNERLF
DbYTL	Spleen	Spl-CD4	SpCD4-8	13.1	NoD	J1-2	GCCAGCAGTG			AGGAGGG								4	CTCCGACTACACC	ASSEEGSDYT
DbYTL	Spleen	Spl-CD4	SpCD4-9	13.1	DSP2.03	J1-1	GCCAGCA				CGAGG		GGTTAC					2	AACACAGAAGTCTTC	ASTRGYNTEVF
DbYTL	Spleen	Spl-CD8	SpCD8-1	13.1	DSP2.03	J1-5	GCCAGCAGTGATG				AAAG		CTATGGTTACG					2	ACAACCAGGCTCCGCTT	ASSDESYGYDNQAPL
DbYTL	Spleen	Spl-CD8	SpCD8-10	13.1	DSP2.03	J1-1	GCCAGCA						CTATGGTTACGAC			CG		3	ACACAGAAGTCTTC	ASTMVTTDTEVF
DbYTL	Spleen	Spl-CD8	SpCD8-11	13.1	DSP2.03	J1-6	GCCAGC				CAGCG		TGGTTACGAC	G		G		6	TAATTCGCCCCTCTAC	ASRGGYDGNSPLY
DbYTL	Spleen	Spl-CD8	SpCD8-12	13.1	DSP2.03	J1-3	GCCAGCAGTGA				AA		GGTTAC				A	0	TTCTGGAAATACGCTCTAT	ASSERLHSGNTLY
DbYTL	Spleen	Spl-CD8	SpCD8-13	13.1	DSP2.03	J1-2	GCCAGCAGT				A		ACTATGGTTACG			GGG		3	ACTCCGACTACACC	ASSNYGYGDSDYT
DbYTL	Spleen	Spl-CD8	SpCD8-14	13.1	DSP2.03	J1-3	GCCAGCAGTGAT				AC		TGGTTACG			G		0	TTCTGGAAATAtGCTCTAT	ASSDTGYGSGNMLY
DbYTL	Spleen	Spl-CD8	SpCD8-15	13.1	DSP2.03	J1-1	GCCAGCAGTGAT				CCG		TATGGTTACGAC	G		CGAG		4	CACAGAAGTCTTC	ASSDPYGYDASTEVF
DbYTL	Spleen	Spl-CD8	SpCD8-16	13.1	DSP2.03	J1-2	GCCAGCAGTG						GGTTACGAC					3	ACTCCGACTACACC	ASSGLRHSDYT
DbYTL	Spleen	Spl-CD8	SpCD8-17	13.1	DSP2.03	J1-5	GCCAGCAGTGATG				ACTACAC		CTATGG			CCGGGC		0	TAACAACCAGGCTCCGCTT	ASSDDYTYGRANNQAPL
DbYTL	Spleen	Spl-CD8	SpCD8-18	13.1	DSP2.03	J1-4	GCCAGCAGTGAT						ATGGTTACGAC	G				2	TCCAACGAAAGATTATTT	ASSDMVTTSNERLF
DbYTL	Spleen	Spl-CD8	SpCD8-19	13.1	DSP2.03	J1-5	GCCAGCAGTG				GACG		TGG			GAG		3	CAACCAGGCTCCGCTT	ASSGRGSNQAPL
DbYTL	Spleen	Spl-CD8	SpCD8-2	13.1	DSP2.03	J1-1	GCCAGC				CAGC		CTACTATGGTTACGAC	G		G		6	CAGAAGTCTTC	ASGSTMVTTAEVF
DbYTL	Spleen	Spl-CD8	SpCD8-20	13.1	DSP2.03	J1-1	GCCAGCAGTGAT						ACTATGGT					1	AAACACAGAAGTCTTC	ASSDTMVNTEVF
DbYTL	Spleen	Spl-CD8	SpCD8-21	13.1	DSP2.03	J1-4	GCCAGCAGTGATG	C			GG		TGGTTACG		A			6	ACGAAAGATTATTT	ASSDAVVTNERLF
DbYTL	Spleen	Spl-CD8	SpCD8-22	13.1	DSP2.03	J1-1	GCCAGCAGTGATG				GCCCC		CTA			CCG		2	AACACAGAAGTCTTC	ASSDGPLPNTEVF
DbYTL	Spleen	Spl-CD8	SpCD8-23	13.1	NoD	J1-6	GCCAGCAG			CGCCTC								6	TAATTCGCCCCTCTAC	ASSASNSPLY
DbYTL	Spleen	Spl-CD8	SpCD8-24	13.1	DSP2.03	J1-1	GCCAGCAGTG						TATGGTTACG			GGTGG		3	ACACAGAAGTCTTC	ASSVWLRVDTEVF
DbYTL	Spleen	Spl-CD8	SpCD8-25	13.1	DSP2.03	J1-4	GCCAGCAGTGAT				ACC		GTTACGAC	G		C		3	CCAACGAAAGATTATTT	ASSDTVTTPNERLF
DbYTL	Spleen	Spl-CD8	SpCD8-26	13.1	DSP2.03	J1-1	GCCAGCAGTGATG	CA			C		ACTATGGTTACGA			GGGG	G	0	CAAACACAGAAGTCTTC	ASSDAHYGYEGANTEVF
DbYTL	Spleen	Spl-CD8	SpCD8-27	13.1	DSP2.03	J1-4	GCCAGCAGTGAT				CCG		GGTTACG			GGG		0	TTTCCAACGAAAGATTATTT	ASSDPGYGVSNERLF
DbYTL	Spleen	Spl-CD8	SpCD8-28	13.1	DSP2.03	J1-6	GCCAGCAGTGATG						ACTATGGTTACGAC					1	TCCTATAATTCGCCCCTCTAC	ASSDDYGYDSYNSPLY
DbYTL	Spleen	Spl-CD8	SpCD8-29	13.1	DSP2.03	J1-2	GCCAGCAGTG						CTACTATGGTTACGA			GG	G	0	CAAACTCCGACTACACC	ASSATMVTRANSDYT
DbYTL	Spleen	Spl-CD8	SpCD8-3	13.1	DSP2.03	J1-5	GCCAGCAGTGAT						ATGG			G		0	TAACAACCAGGCTCCGCTT	ASSDMGNNQAPL
DbYTL	Spleen	Spl-CD8	SpCD8-30	13.1	DSP2.03	J1-6	GCCAGCAGTGAT						ACGAC	G				7	AATTCGCCCCTCTAC	ASSDTTNSPLY
DbYTL	Spleen	Spl-CD8	SpCD8-31	13.1	DSP2.03	J1-5	GCCAGCAGTG				GTA		ACTATGG			A	TA	0	TAACAACCAGGCTCCGCTT	ASSGNYGYNNQAPL
DbYTL	Spleen	Spl-CD8	SpCD8-32	13.1	DSP2.03	J1-1	GCCAGCAGTGAT				TGGGG		GGTTACGA			GC	G	0	CAAACACAGAAGTCTTC	ASSDWGVTSANTEVF
DbYTL	Spleen	Spl-CD8	SpCD8-33	13.1	DSP2.03	J1-5	GCCAGCAG				CC		CGAC	G		GGG		7	CAGGCTCCGCTT	ASSPTGQAPL
DbYTL	Spleen	Spl-CD8	SpCD8-34	13.1	DSP2.03	J1-6	GCCAGCAGTG						CTATGGTTACGA					5	ATAATTCGCCCCTCTAC	ASSAMVTNNSPLY
DbYTL	Spleen	Spl-CD8	SpCD8-35	13.1	DSP2.03	J1-4	GCCAGCAGTGATG						GTTACG			G		1	TTCCAACGAAAGATTATTT	ASSDGYGSNERLF
DbYTL	Spleen	Spl-CD8	SpCD8-36	13.1	DSP2.03	J1-2	GCCAGCAGT				CA		TACTATGGTTACG			GGAT		0	CAAACTCCGACTACACC	ASSHTMVTGSNSDYT
DbYTL	Spleen	Spl-CD8	SpCD8-37	13.1	DSP2.03	J1-6	GCCAGCAGTGATG	C			GAGGGTAGTA		ATGGTTA			ATG		8	ATTCGCCCCTCTAC	ASSDARVVMVNDSPLY
DbYTL	Spleen	Spl-CD8	SpCD8-38	13.1	DSP2.03	J1-4	GCCAGCAGTGATG				ATGGG		TATGGTTAC			C		0	TTTCCAACGAAAGATTATTT	ASSDDGYGYLSNERLF
DbYTL	Spleen	Spl-CD8	SpCD8-39	13.1	DSP2.03	J1-4	GCCAGCAGTGATG	CA			GG		GGT			CCCTCTCGG		7	CGAAAGATTATTT	ASSDAGVPLGERLF
DbYTL	Spleen	Spl-CD8	SpCD8-4	13.1	DSP2.03	J1-3	GCCAGCAGTG				C		TGGTTACG			GGGG	GAA	0	TTCTGGAAATACGCTCTAT	ASSAGYGGNSGNTLY
DbYTL	Spleen	Spl-CD8	SpCD8-40	13.1	NoD	J1-6	GCCAGCAGTG			GGG								8	ATTCGCCCCTCTAC	ASSGDSPLY
DbYTL	Spleen	Spl-CD8	SpCD8-41	13.1	DSP2.03	J1-1	GCCAGCAGTGATG	CAT					TGGTTACGAC	G		AGG		5	ACAGAAGTCTTC	ASSDALVTTRTEVF
DbYTL	Spleen	Spl-CD8	SpCD8-42	13.1	DSP2.03	J1-2	GCCAGCAGTGATG				AGT		TGGTTACG			GCGGGG		2	AACTCCGACTACACC	ASSDELVTAGNSDYT
DbYTL	Spleen	Spl-CD8	SpCD8-43	13.1	DSP2.03	J1-2	GCCAGCAGTGATG				GTG		TGGTTACGAC	G				2	AACTCCGACTACACC	ASSDGVVTTNSDYT
DbYTL	Spleen	Spl-CD8	SpCD8-44	13.1	DSP2.03	J1-4	GCCAGCAGTGATG						TCTACTATGGT			GGGGG		10	AAGATTATTT	ASSDVYYGGGRLF
DbYTL	Spleen	Spl-CD8	SpCD8-45	13.1	DSP2.03	J1-4	GCCAGCAGTGA				GG		CTACTATGGTTACG			GGG		5	AACGAAAGATTATTT	ASSEATMVTGNERLF
DbYTL	Spleen	Spl-CD8	SpCD8-46	13.1	DSP2.03	J1-3	GCCAGCAGTGA				ATC		CTATGGTTACGAC					1	TCTGGAAATACGCTCTAT	ASSESYGYDSGNTLY
DbYTL	Spleen	Spl-CD8	SpCD8-47	13.1	DSP2.03	J1-1	GCCAGCAGTG				G		TATGGTTAC			C	G	0	CAAACACAGAAGTCTTC	ASSGMVTANTEVF
DbYTL	Spleen	Spl-CD8	SpCD8-48	13.1	DSP2.03	J1-3	GCCAGCAGTGATG						GTTACG				A	0	TTCTGGAAATACGCTCTAT	ASSDGYDSGNTLY
DbYTL	Spleen	Spl-CD8	SpCD8-49	13.1	DSP2.03	J1-4	GCCAGCAGTGAT				T		TGGTTACGAC	G			AA	1	TTCCAACGAAAGATTATTT	ASSDLVTTNSNERLF
DbYTL	Spleen	Spl-CD8	SpCD8-5	13.1	DSP2.03	J1-4	GCCAGCAG				CC		CTATGGTTACGA		C			4	CAACGAAAGATTATTT	ASSPMVTTNERLF
DbYTL	Spleen	Spl-CD8	SpCD8-50	13.1	DSP2.03	J1-4	GCCAGCAGTGATG				T		TGGTTACGAC			C		0	TTTCCAACGAAAGATTATTT	ASSDVGYDLSNERLF
DbYTL	Spleen	Spl-CD8	SpCD8-51	13.1	DSP2.03	J1-1	GCCAGCAGTG				GG		TATGGTTACG			CCGA		1	AAACACAGAAGTCTTC	ASSGYGYAENTEVF
DbYTL	Spleen	Spl-CD8	SpCD8-52	13.1	DSP2.03	J1-2	GCCAGCAGTGATG	C			CTT	A	TCTACTATGGTT			T		3	ACTCCGACTACACC	ASSDALSTMVYSDYT
DbYTL	Spleen	Spl-CD8	SpCD8-53	13.1	DSP2.03	J1-4	GCCAGCAG				CG		TCTACTATGGTTACGAC	G		AG		2	TCCAACGAAAGATTATTT	ASSVYYGYDESNERLF
DbYTL	Spleen	Spl-CD8	SpCD8-54	13.1	DSP2.03	J1-2	GCCAGCAGTGATG						GTT					0	CAAACTCCGACTACACC	ASSDGSNSDYT
DbYTL	Spleen	Spl-CD8	SpCD8-55	13.1	DSP2.03	J1-3	GCCAGCAGTGA				C		TGGTTACGAC	G				0	TTCTGGAAATACGCTCTAT	ASSDWLRRSGNTLY
DbYTL	Spleen	Spl-CD8	SpCD8-56	13.1	DSP2.03	J1-1	GCCAGCAG						CTACTATGGTTAC			C		0	CAAACACAGAAGTCTTC	ASSYYGYPNTEVF
DbYTL	Spleen	Spl-CD8	SpCD8-57	13.1	DSP2.03	J1-4	GCCAGCAGTGATG				G		GGTTACGAC	G		GG		7	CGAAAGATTATTT	ASSDGVTTGERLF
DbYTL	Spleen	Spl-CD8	SpCD8-6	13.1	DSP2.03	J1-1	GCCAGCAGTGAT						TCTACTATG			AG		4	CACAGAAGTCTTC	ASSDSTMSTEVF
DbYTL	Spleen	Spl-CD8	SpCD8-7	13.1	DSP2.03	J1-4	GCCAGCAGTGA				GGAAA		GGTTA					2	TCCAACGAAAGATTATTT	ASSEERLSNERLF
DbYTL	Spleen	Spl-CD8	SpCD8-8	13.1	DSP2.03	J1-2	GCCAGCAGTGATG	CA			GAGG		CAGAGGGGAA753AACCC	G		AAACC		6	CCGACTACACC	ASSDAEGLRRNPDYT
DbYTL	Spleen	Spl-CD8	SpCD8-9	13.1	DSP2.03	J1-4	GCCAGCAGTGATG				AGGG		TCTACTATGGTTACGAC	G				1	TTCCAACGAAAGATTATTT	ASSDEGLLWLRRSNERLF
